# Supplementary material for: Spontaneously Resolved Atopic Dermatitis Shows Melanocyte and Immune Cell Activation Distinct From Healthy Control Skin
Source: Front Immunol. 2021 Feb 24;12:630892. doi: 10.3389/fimmu.2021.630892 (PMC7943477; doi:10.3389/fimmu.2021.630892)
Supplement: Supplementary Table 1 — Cell numbers, read numbers, and gene numbers for each suction blister sample used for scRNA-seq. AD, Atopic dermatitis; HC, Healthy control. [file Data_Sheet_1.zip]

Archive with 2 entries (2 files):
- Supplementary Table 7.xls
- Supplementary Tables 1-6 .docx
