# Supplementary material for: Spontaneously Resolved Atopic Dermatitis Shows Melanocyte and Immune Cell Activation Distinct From Healthy Control Skin
Source: Front Immunol. 2021 Feb 24;12:630892. doi: 10.3389/fimmu.2021.630892 (PMC7943477; doi:10.3389/fimmu.2021.630892)
Supplement: Supplementary Table 1 — Cell numbers, read numbers, and gene numbers for each suction blister sample used for scRNA-seq. AD, Atopic dermatitis; HC, Healthy control. [file Data_Sheet_1.zip › Supplementary Table 7.xls]

## Sheet: C0 - KC4
	p_val	avg_logFC	pct.1	pct.2	p_val_adj	Gene
KRT10	5.60571e-16	1.81002	0.988	0.992	1.88004e-11	KRT10
MTRNR2L8	4.7062e-08	1.18977	0.393	0.336	0.00157837	MTRNR2L8
KRT1	9.4462e-19	1.03454	0.988	0.989	3.16807e-14	KRT1
EEF1A1	1.71691e-07	0.87048	1	0.999	0.00575816	EEF1A1
DSC1	1.77014e-10	0.654362	0.466	0.164	5.93671e-06	DSC1
CHP2	2.39184e-07	0.587037	0.528	0.223	0.00802174	CHP2
APOE	2.69894e-09	0.520588	0.847	0.797	9.0517e-05	APOE
ODC1	1.11674e-07	0.307848	0.221	0.114	0.00374533	ODC1
HSP90AB1	9.49608e-10	0.265958	0.865	0.952	3.1848e-05	HSP90AB1
TIMP1	4.40752e-13	-0.251173	0.018	0.15	1.47819e-08	TIMP1
LURAP1L	1.55149e-09	-0.251719	0.061	0.169	5.20339e-05	LURAP1L
VSNL1	1.50257e-08	-0.253184	0.245	0.341	0.000503931	VSNL1
DMKN	4.38042e-14	-0.260732	0.988	0.995	1.46911e-09	DMKN
B2M	6.83697e-07	-0.273733	0.975	1	0.0229298	B2M
DSC2	1.61245e-10	-0.285768	0.135	0.296	5.40783e-06	DSC2
C1QBP	4.3505e-11	-0.292854	0.595	0.768	1.45907e-06	C1QBP
MRPL11	1.13111e-06	-0.296255	0.245	0.369	0.0379353	MRPL11
CALM1	6.88963e-08	-0.304678	0.712	0.917	0.00231064	CALM1
S100A10	2.05821e-14	-0.305193	0.785	0.974	6.90281e-10	S100A10
LDLR	1.38902e-06	-0.309537	0.215	0.372	0.046585	LDLR
SNRPA1	1.37892e-06	-0.311502	0.239	0.332	0.0462462	SNRPA1
TXNDC17	2.45751e-08	-0.311663	0.436	0.592	0.0008242	TXNDC17
TYMP	1.6775e-13	-0.315835	0.166	0.259	5.62601e-09	TYMP
TMEM208	1.19559e-07	-0.351604	0.202	0.34	0.00400977	TMEM208
PSME1	3.90663e-08	-0.379309	0.503	0.707	0.0013102	PSME1
UBE2L3	1.37336e-06	-0.390886	0.356	0.634	0.0460599	UBE2L3
PSME2	9.6138e-14	-0.394173	0.399	0.623	3.22428e-09	PSME2
PARK7	1.76236e-10	-0.454873	0.436	0.713	5.91062e-06	PARK7
LYPD3	1.87526e-07	-0.462334	0.773	0.906	0.00628924	LYPD3
SUB1	7.83783e-10	-0.462842	0.595	0.89	2.62865e-05	SUB1
GJB2	1.92751e-10	-0.492943	0.006	0.186	6.46447e-06	GJB2
PSMA4	1.41685e-08	-0.557961	0.466	0.744	0.000475182	PSMA4
PSMB5	1.67997e-07	-0.569367	0.417	0.724	0.00563428	PSMB5
HLA-DRA	1.09707e-09	-0.57082	0.031	0.173	3.67937e-05	HLA-DRA
SERPINB4	6.43662e-15	-0.590963	0	0.137	2.15871e-10	SERPINB4
TMSB10	4.93323e-11	-0.618512	0.644	0.94	1.65451e-06	TMSB10
NDUFA12	5.37663e-07	-0.639067	0.46	0.792	0.0180321	NDUFA12
S100A7	6.54554e-14	-0.673797	0	0.118	2.19524e-09	S100A7
CD74	1.0432e-07	-0.681963	0.031	0.205	0.00349868	CD74
H2AFZ	5.17441e-07	-0.713259	0.466	0.822	0.0173539	H2AFZ
S100A6	3.46342e-08	-0.720406	0.429	0.805	0.00116156	S100A6
ENO1	3.44279e-10	-0.731956	0.613	0.96	1.15464e-05	ENO1
TXN	1.93802e-12	-0.73506	0.834	0.994	6.49975e-08	TXN
KRT14	1.70027e-13	-1.10949	0.528	0.959	5.70235e-09	KRT14
IFITM3	3.57009e-20	-1.16245	0.153	0.679	1.19734e-15	IFITM3
IFI27	3.5612e-21	-1.2985	0.098	0.403	1.19435e-16	IFI27
TNFRSF12A	9.28716e-09	-1.39957	0.184	0.786	0.000311473	TNFRSF12A
FABP5	8.41577e-09	-1.41721	0.196	0.646	0.000282248	FABP5
S100A2	3.28516e-18	-1.57222	0.417	0.86	1.10178e-13	S100A2
S100A9	4.59358e-19	-1.64774	0.043	0.257	1.5406e-14	S100A9
KRT16	1.61542e-17	-1.71601	0.258	0.725	5.41781e-13	KRT16
KRT17	7.93182e-08	-1.75487	0.098	0.714	0.00266017	KRT17
KRT6A	2.37428e-26	-1.90231	0.141	0.603	7.96285e-22	KRT6A
S100A8	6.96025e-20	-2.18602	0.049	0.309	2.33433e-15	S100A8

## Sheet: C1 - KC2
	p_val	avg_logFC	pct.1	pct.2	p_val_adj	Gene
KRT1	7.4865e-07	1.93159	0.342	0.345	0.0251082	KRT1
MTRNR2L8	7.78311e-12	1.56679	0.658	0.408	2.6103e-07	MTRNR2L8
RHOB	4.17748e-07	1.25399	0.803	0.426	0.0140104	RHOB
MTRNR2L12	6.53533e-09	1.23407	0.697	0.489	0.000219182	MTRNR2L12
WFDC5	1.14856e-08	0.954659	0.566	0.167	0.000385206	WFDC5
LGALS7	1.44677e-08	0.900332	0.5	0.494	0.000485219	LGALS7
DUSP1	2.27496e-07	0.884392	0.934	0.9	0.00762977	DUSP1
TGFBI	1.07705e-16	0.881484	0.789	0.387	3.61221e-12	TGFBI
DMKN	1.4677e-12	0.854157	0.724	0.516	4.92236e-08	DMKN
LGALS7B	8.69453e-12	0.817346	0.934	0.734	2.91597e-07	LGALS7B
SLPI	2.79154e-07	0.801914	0.474	0.147	0.00936227	SLPI
NEAT1	6.01848e-07	0.736403	0.697	0.895	0.0201848	NEAT1
EXPH5	3.3144e-07	0.681968	0.671	0.191	0.0111158	EXPH5
DBP	6.03158e-07	0.6393	0.671	0.161	0.0202287	DBP
CRYAB	4.4615e-11	0.637929	0.645	0.296	1.4963e-06	CRYAB
WEE1	1.04469e-08	0.562511	0.684	0.412	0.00035037	WEE1
PHYHIP	5.27228e-09	0.412864	0.355	0.04	0.000176822	PHYHIP
DSC1	1.84643e-08	0.40725	0.276	0.03	0.000619256	DSC1
CAMSAP3	6.29794e-07	0.395948	0.355	0.024	0.021122	CAMSAP3
CXCL14	2.27268e-09	0.387021	1	0.996	7.62211e-05	CXCL14
GSTM3	1.25472e-12	0.380345	0.75	0.505	4.2081e-08	GSTM3
RRAS	2.20695e-08	0.363198	0.421	0.173	0.000740168	RRAS
DDX3Y	2.26842e-09	0.359563	0.303	0.074	7.60783e-05	DDX3Y
ARPC1B	3.7964e-09	-0.251798	0.289	0.359	0.000127324	ARPC1B
CACNB4	6.25886e-27	-0.252181	0.039	0.201	2.0991e-22	CACNB4
QPCT	1.37203e-13	-0.254388	0.013	0.172	4.60152e-09	QPCT
CD63	3.99012e-08	-0.255921	0.724	0.73	0.00133821	CD63
PARK7	5.85621e-11	-0.25594	0.763	0.825	1.96406e-06	PARK7
HLA-B	1.9529e-07	-0.265266	0.921	0.987	0.00654962	HLA-B
IGFBP6	9.02484e-11	-0.272349	0.013	0.114	3.02675e-06	IGFBP6
MRPS12	4.30739e-11	-0.274182	0.25	0.366	1.44461e-06	MRPS12
NBEAL1	2.98398e-09	-0.280844	0.487	0.552	0.000100077	NBEAL1
SOD2	8.27466e-12	-0.286507	0.276	0.268	2.77516e-07	SOD2
LDLR	4.42849e-11	-0.28973	0.25	0.386	1.48523e-06	LDLR
GSDMD	1.95904e-15	-0.295827	0.118	0.275	6.57024e-11	GSDMD
CD9	1.40259e-06	-0.306322	0.934	0.98	0.04704	CD9
NAPRT	1.465e-10	-0.306324	0.368	0.435	4.91333e-06	NAPRT
LURAP1L	7.87424e-10	-0.308632	0.211	0.317	2.64086e-05	LURAP1L
HLA-A	6.94563e-08	-0.308964	0.908	0.981	0.00232942	HLA-A
UBE2L6	2.53479e-10	-0.309074	0.197	0.353	8.50117e-06	UBE2L6
DRAP1	8.17868e-08	-0.309575	0.632	0.714	0.00274296	DRAP1
SEC61B	4.86619e-08	-0.312116	0.737	0.804	0.00163202	SEC61B
C1QBP	2.29286e-08	-0.313769	0.632	0.716	0.00076898	C1QBP
C1S	7.04003e-12	-0.315481	0.026	0.239	2.36109e-07	C1S
PIM3	4.98605e-10	-0.316617	0.447	0.564	1.67222e-05	PIM3
LAMTOR1	5.04026e-07	-0.319103	0.487	0.567	0.016904	LAMTOR1
GSTK1	3.89359e-07	-0.319296	0.421	0.588	0.0130583	GSTK1
SOCS3	1.19169e-13	-0.319385	0.368	0.492	3.99669e-09	SOCS3
ETHE1	7.65294e-11	-0.31982	0.171	0.329	2.56664e-06	ETHE1
ARPC2	2.46512e-10	-0.32995	0.882	0.956	8.26752e-06	ARPC2
MAP7D1	2.31467e-09	-0.330594	0.184	0.326	7.76293e-05	MAP7D1
CAVIN3	1.40604e-06	-0.330909	0.211	0.346	0.0471558	CAVIN3
TYMP	4.74038e-22	-0.33211	0.289	0.462	1.58983e-17	TYMP
TNFSF10	2.3814e-17	-0.33333	0.276	0.389	7.98673e-13	TNFSF10
HAS3	3.34803e-07	-0.334318	0.039	0.336	0.0112286	HAS3
TSPO	7.62407e-11	-0.334934	0.855	0.949	2.55696e-06	TSPO
LSM2	9.59303e-13	-0.335769	0.263	0.362	3.21731e-08	LSM2
LIMA1	2.06079e-08	-0.336232	0.684	0.769	0.000691147	LIMA1
ASNA1	3.67354e-08	-0.342986	0.329	0.486	0.00123203	ASNA1
PHLDB2	4.70009e-07	-0.34349	0.342	0.489	0.0157632	PHLDB2
RGCC	3.22825e-07	-0.347133	0.053	0.192	0.0108269	RGCC
PDZK1IP1	6.68461e-12	-0.351019	0.053	0.255	2.24189e-07	PDZK1IP1
SERPINB13	3.88906e-15	-0.351487	0.026	0.204	1.30431e-10	SERPINB13
PRELID1	4.00855e-10	-0.352318	0.513	0.653	1.34439e-05	PRELID1
MSN	1.50756e-14	-0.354287	0.368	0.469	5.05606e-10	MSN
MPZL2	1.27149e-08	-0.354846	0.368	0.448	0.000426432	MPZL2
PHPT1	2.90662e-10	-0.361783	0.579	0.671	9.74823e-06	PHPT1
PLK2	3.71149e-08	-0.370622	0.342	0.479	0.00124476	PLK2
MIEN1	2.86206e-08	-0.372033	0.25	0.447	0.000959877	MIEN1
TAP1	2.22154e-09	-0.372677	0.316	0.413	7.4506e-05	TAP1
FXYD5	5.31714e-14	-0.374239	0.105	0.356	1.78326e-09	FXYD5
MOXD1	3.50976e-15	-0.375355	0.118	0.331	1.1771e-10	MOXD1
S100A16	9.72615e-07	-0.375407	0.776	0.905	0.0326196	S100A16
LMO1	3.8743e-08	-0.384823	0.132	0.36	0.00129936	LMO1
MALAT1	3.37591e-09	-0.386452	0.763	0.99	0.000113221	MALAT1
TPM4	1.85925e-10	-0.391179	0.711	0.705	6.23555e-06	TPM4
VDAC2	5.20043e-10	-0.393236	0.763	0.811	1.74412e-05	VDAC2
S100A11	6.9269e-19	-0.402094	0.921	0.986	2.32314e-14	S100A11
ATP6V0E1	4.17714e-11	-0.402938	0.645	0.725	1.40093e-06	ATP6V0E1
HLA-C	2.71362e-11	-0.410604	0.868	0.967	9.10093e-07	HLA-C
APRT	1.6838e-07	-0.415368	0.763	0.892	0.00564713	APRT
PSMA7	2.66974e-11	-0.423746	0.75	0.853	8.95376e-07	PSMA7
PSMB8	1.07592e-11	-0.426887	0.539	0.65	3.60843e-07	PSMB8
PYCARD	2.56879e-18	-0.433682	0.592	0.663	8.61519e-14	PYCARD
MRPL14	9.16729e-09	-0.436253	0.408	0.541	0.000307452	MRPL14
SUMO1	1.8499e-07	-0.438648	0.671	0.744	0.00620418	SUMO1
COX5A	1.89979e-09	-0.43931	0.592	0.71	6.37152e-05	COX5A
CD47	1.19591e-11	-0.444371	0.368	0.557	4.01083e-07	CD47
PSME2	2.39123e-16	-0.451393	0.553	0.67	8.01972e-12	PSME2
PTS	7.51465e-09	-0.451844	0.316	0.486	0.000252026	PTS
MRPS6	8.63464e-09	-0.458002	0.342	0.5	0.000289589	MRPS6
CCL27	5.14106e-11	-0.461631	0.724	0.909	1.72421e-06	CCL27
KREMEN2	2.59363e-14	-0.462818	0.25	0.45	8.69852e-10	KREMEN2
CALM1	6.92212e-15	-0.463297	0.724	0.905	2.32154e-10	CALM1
MYL12B	1.01256e-07	-0.464696	0.868	0.972	0.00339593	MYL12B
C1R	5.60612e-10	-0.471069	0.289	0.443	1.88018e-05	C1R
GSTO1	1.24215e-07	-0.472178	0.5	0.608	0.00416591	GSTO1
ACTN1	5.63603e-18	-0.475702	0.092	0.356	1.89021e-13	ACTN1
PMF1	9.30724e-07	-0.477323	0.342	0.505	0.0312146	PMF1
SLC25A5	5.86389e-12	-0.487747	0.75	0.842	1.96663e-07	SLC25A5
NEDD8	4.85801e-07	-0.490349	0.658	0.799	0.0162928	NEDD8
PLEK2	9.33642e-18	-0.497499	0.368	0.49	3.13125e-13	PLEK2
NDUFA4	3.91556e-08	-0.513136	0.776	0.924	0.0013132	NDUFA4
FTH1	2.59551e-07	-0.518954	0.961	0.995	0.00870482	FTH1
RAN	7.46973e-12	-0.530272	0.816	0.88	2.5052e-07	RAN
PALLD	1.48142e-10	-0.54153	0.211	0.508	4.9684e-06	PALLD
LGALS3BP	1.8914e-13	-0.54319	0.263	0.498	6.34336e-09	LGALS3BP
CST3	6.56889e-11	-0.551866	0.592	0.703	2.20308e-06	CST3
TMSB10	1.49904e-12	-0.554019	0.789	0.909	5.0275e-08	TMSB10
LAMTOR5	7.99111e-07	-0.586967	0.539	0.725	0.0268006	LAMTOR5
PSME1	1.55247e-12	-0.605747	0.618	0.83	5.20669e-08	PSME1
TXNDC17	3.43006e-16	-0.608456	0.632	0.737	1.15037e-11	TXNDC17
B2M	2.48174e-20	-0.629134	1	1	8.32325e-16	B2M
EMP3	1.7921e-20	-0.635466	0.079	0.416	6.01033e-16	EMP3
ZNF593	5.72111e-10	-0.639727	0.263	0.574	1.91875e-05	ZNF593
MT2A	1.42306e-09	-0.64364	0.855	0.925	4.77267e-05	MT2A
TXN	1.01791e-11	-0.650114	0.842	0.971	3.41385e-07	TXN
SUB1	1.07305e-13	-0.68226	0.711	0.883	3.59878e-09	SUB1
HBEGF	5.90945e-07	-0.684184	0.224	0.517	0.0198191	HBEGF
POMP	1.13344e-08	-0.703483	0.592	0.845	0.000380135	POMP
EIF6	4.33628e-08	-0.705822	0.526	0.742	0.0014543	EIF6
ENO1	1.27372e-12	-0.706808	0.737	0.909	4.27182e-08	ENO1
SH3BGRL3	4.60228e-18	-0.717665	0.75	0.894	1.54351e-13	SH3BGRL3
S100A7	2.52686e-08	-0.726763	0	0.125	0.000847457	S100A7
HLA-DRB1	2.08181e-12	-0.745353	0.066	0.275	6.98198e-08	HLA-DRB1
PSMB9	4.04038e-18	-0.776059	0.342	0.637	1.35506e-13	PSMB9
SGK1	1.12224e-15	-0.788528	0.289	0.496	3.76377e-11	SGK1
TIMP1	2.95401e-21	-0.893811	0.289	0.65	9.90717e-17	TIMP1
SLC25A6	1.4321e-10	-0.920337	0.855	0.983	4.80296e-06	SLC25A6
PFN1	9.17134e-09	-0.96032	0.842	0.989	0.000307588	PFN1
KRT6A	2.68411e-21	-1.015	0.197	0.431	9.00198e-17	KRT6A
HLA-DRA	5.5851e-10	-1.01692	0.013	0.342	1.87313e-05	HLA-DRA
GADD45A	1.85085e-07	-1.02795	0.224	0.553	0.00620738	GADD45A
PMAIP1	1.46802e-07	-1.05839	0.342	0.686	0.00492345	PMAIP1
GJB2	8.5078e-18	-1.06374	0.039	0.439	2.85334e-13	GJB2
S100A2	1.24645e-16	-1.11408	0.934	0.996	4.18035e-12	S100A2
IFITM3	3.07688e-21	-1.16067	0.592	0.94	1.03192e-16	IFITM3
TMSB4X	9.51953e-12	-1.20129	0.947	0.994	3.19266e-07	TMSB4X
CCL2	1.53657e-08	-1.2325	0.237	0.488	0.000515336	CCL2
TNFRSF12A	1.67883e-15	-1.30749	0.421	0.884	5.63044e-11	TNFRSF12A
CD74	1.09152e-18	-1.50743	0.026	0.469	3.66074e-14	CD74
PHLDA1	1.19978e-11	-1.58343	0.039	0.505	4.02382e-07	PHLDA1
IFI27	2.71746e-31	-1.87536	0.066	0.6	9.11383e-27	IFI27
S100A8	1.77167e-21	-2.24883	0.039	0.428	5.94184e-17	S100A8
S100A9	1.56425e-22	-2.31067	0.013	0.426	5.2462e-18	S100A9
AREG	8.38924e-17	-3.06214	0.092	0.76	2.81358e-12	AREG

## Sheet: C2 - MoMa
	p_val	avg_logFC	pct.1	pct.2	p_val_adj	Gene
HLA-DQA2	3.23498e-24	1.88691	0.442	0.153	1.08495e-19	HLA-DQA2
HLA-DQB2	2.00313e-21	1.82165	0.51	0.115	6.71811e-17	HLA-DQB2
SELENOP	3.04206e-16	1.72812	0.24	0.03	1.02025e-11	SELENOP
MTRNR2L8	9.0084e-14	1.61338	0.269	0.139	3.02124e-09	MTRNR2L8
S100B	2.82109e-10	1.5426	0.298	0.104	9.46137e-06	S100B
TPT1	1.41464e-39	1.42304	1	0.992	4.74442e-35	TPT1
HLA-DRB5	1.72036e-23	1.36526	0.462	0.365	5.76974e-19	HLA-DRB5
MTRNR2L12	2.25022e-08	1.22445	0.471	0.358	0.00075468	MTRNR2L12
EEF1A1	6.7164e-47	1.12719	1	0.992	2.25255e-42	EEF1A1
FCER1A	1.60489e-26	1.12018	0.74	0.419	5.38249e-22	FCER1A
TRPM4	1.70502e-07	1.08782	0.192	0.039	0.00571831	TRPM4
EEF1B2	5.40788e-12	1.04783	0.904	0.821	1.8137e-07	EEF1B2
TOMM7	5.62916e-11	1.0265	0.798	0.711	1.88791e-06	TOMM7
HPGDS	1.40879e-10	1.02485	0.106	0.002	4.72481e-06	HPGDS
C12orf57	1.32212e-06	0.940804	0.346	0.132	0.0443413	C12orf57
NOP53	5.16778e-08	0.875533	0.606	0.482	0.00173317	NOP53
EPCAM	4.37112e-07	0.788043	0.106	0.004	0.0146599	EPCAM
STMN1	1.00608e-08	0.759968	0.337	0.105	0.000337418	STMN1
HNRNPA1	8.72641e-07	0.753022	0.76	0.76	0.0292666	HNRNPA1
NACA	9.5053e-07	0.744832	0.923	0.943	0.0318789	NACA
PPDPF	4.23157e-07	0.730931	0.798	0.774	0.0141918	PPDPF
NDRG2	6.6599e-07	0.70379	0.385	0.241	0.022336	NDRG2
LRRC75A	1.89902e-07	0.68577	0.269	0.038	0.00636894	LRRC75A
C6orf48	7.84407e-07	0.613116	0.279	0.166	0.0263074	C6orf48
CD302	9.51065e-07	0.589523	0.385	0.209	0.0318968	CD302
UBA52	1.04972e-08	0.551924	0.971	0.979	0.000352055	UBA52
RTN1	7.24838e-07	0.263212	0.26	0.094	0.0243096	RTN1
GPR155	1.53323e-08	0.250959	0.125	0.025	0.000514216	GPR155
MAFG	7.92457e-07	-0.250006	0.125	0.209	0.0265774	MAFG
TMOD3	1.3239e-06	-0.252431	0.24	0.358	0.0444008	TMOD3
DEK	5.25192e-13	-0.254324	0.375	0.669	1.76139e-08	DEK
UNC93B1	3.0832e-08	-0.255178	0.144	0.275	0.00103404	UNC93B1
ATP1A1	5.55881e-08	-0.256699	0.25	0.406	0.00186432	ATP1A1
NOL7	4.75873e-07	-0.256786	0.288	0.451	0.0159598	NOL7
DIAPH1	9.5641e-07	-0.25796	0.212	0.4	0.0320761	DIAPH1
GRINA	5.94956e-07	-0.258868	0.154	0.302	0.0199536	GRINA
RASSF5	1.67858e-07	-0.259049	0.308	0.523	0.00562963	RASSF5
ANXA11	2.02216e-07	-0.260109	0.394	0.637	0.00678191	ANXA11
RNH1	5.18059e-10	-0.260259	0.49	0.822	1.73747e-05	RNH1
SEMA4D	2.2897e-07	-0.261516	0.087	0.191	0.0076792	SEMA4D
FES	4.23565e-08	-0.262313	0.087	0.201	0.00142055	FES
EPB41L3	1.12871e-08	-0.262763	0.154	0.317	0.000378547	EPB41L3
NINJ1	1.12919e-07	-0.266185	0.279	0.528	0.00378709	NINJ1
PSMD8	8.21512e-11	-0.266559	0.404	0.666	2.75519e-06	PSMD8
VCP	1.44296e-06	-0.269529	0.269	0.451	0.0483939	VCP
XRN2	2.97024e-07	-0.270626	0.279	0.425	0.00996159	XRN2
PTPRC	1.77931e-14	-0.270704	0.404	0.746	5.96747e-10	PTPRC
SPHK1	5.17999e-08	-0.270911	0.048	0.156	0.00173726	SPHK1
GPRIN3	2.77538e-07	-0.271384	0.183	0.322	0.00930808	GPRIN3
CSGALNACT2	7.42468e-07	-0.271743	0.221	0.339	0.0249009	CSGALNACT2
UBC	7.46256e-14	-0.271864	0.673	0.943	2.50279e-09	UBC
TTYH3	1.36259e-06	-0.272156	0.077	0.192	0.0456986	TTYH3
MIR22HG	6.39696e-07	-0.272317	0.125	0.234	0.0214541	MIR22HG
IMP3	6.86774e-07	-0.274865	0.077	0.222	0.023033	IMP3
GRPEL1	1.1631e-06	-0.275005	0.096	0.235	0.0390079	GRPEL1
WAPL	7.05914e-07	-0.275038	0.144	0.26	0.0236749	WAPL
LDHA	7.37912e-15	-0.275058	0.548	0.893	2.47481e-10	LDHA
PAFAH1B1	1.96886e-07	-0.277781	0.279	0.39	0.00660316	PAFAH1B1
REL	1.26906e-09	-0.278052	0.346	0.621	4.25618e-05	REL
PGP	5.0775e-07	-0.278916	0.192	0.3	0.0170289	PGP
FOS	1.42102e-09	-0.279922	0.433	0.752	4.76581e-05	FOS
UBE2I	6.06136e-07	-0.280553	0.317	0.523	0.0203286	UBE2I
TNIP2	5.3187e-07	-0.281372	0.173	0.248	0.0178379	TNIP2
RREB1	3.21522e-09	-0.281621	0.087	0.234	0.000107832	RREB1
MACF1	8.83131e-07	-0.281679	0.106	0.258	0.0296184	MACF1
BST2	4.17576e-08	-0.28195	0.394	0.603	0.00140047	BST2
ST8SIA4	2.77815e-07	-0.28307	0.221	0.331	0.00931736	ST8SIA4
C1orf122	9.05304e-07	-0.283572	0.221	0.329	0.0303621	C1orf122
ISG20	3.42975e-10	-0.283867	0.058	0.207	1.15027e-05	ISG20
TMEM208	7.48586e-07	-0.284111	0.192	0.414	0.0251061	TMEM208
SMIM3	2.53179e-07	-0.284264	0.048	0.175	0.00849111	SMIM3
PTP4A2	1.76875e-09	-0.284959	0.308	0.488	5.93202e-05	PTP4A2
TMED5	1.15297e-08	-0.285123	0.212	0.37	0.000386682	TMED5
SLCO3A1	2.20174e-07	-0.285935	0.183	0.255	0.00738419	SLCO3A1
HIF1A	9.5645e-08	-0.286376	0.192	0.342	0.00320774	HIF1A
PSMC5	3.4079e-07	-0.286769	0.298	0.528	0.0114294	PSMC5
PARK7	6.44217e-07	-0.287558	0.471	0.742	0.0216057	PARK7
SLC39A8	3.35464e-07	-0.287672	0.048	0.173	0.0112508	SLC39A8
ILF3	1.72489e-07	-0.288704	0.192	0.315	0.00578493	ILF3
MDM2	4.62463e-07	-0.29068	0.077	0.162	0.0155101	MDM2
PTTG1IP	7.02951e-08	-0.291951	0.288	0.49	0.00235756	PTTG1IP
WAC	3.30995e-07	-0.29288	0.135	0.253	0.0111009	WAC
PAFAH1B2	1.13245e-06	-0.29394	0.106	0.226	0.03798	PAFAH1B2
TIMP2	9.88832e-12	-0.294925	0.212	0.369	3.31634e-07	TIMP2
WDR1	3.62424e-08	-0.297338	0.317	0.584	0.0012155	WDR1
LAPTM5	1.80316e-09	-0.297971	0.615	0.912	6.04745e-05	LAPTM5
IL3RA	8.27407e-07	-0.29805	0.231	0.351	0.0277496	IL3RA
FPR2	1.97509e-08	-0.300099	0	0.113	0.000662405	FPR2
GOLT1B	9.34446e-07	-0.300522	0.125	0.259	0.0313395	GOLT1B
PSMD12	6.44272e-07	-0.300919	0.173	0.301	0.0216076	PSMD12
ACSL4	2.86168e-08	-0.30097	0.173	0.297	0.000959751	ACSL4
CTSS	1.08168e-09	-0.30182	0.567	0.862	3.62773e-05	CTSS
SLC6A6	1.26076e-06	-0.302086	0.096	0.225	0.0422834	SLC6A6
APOBR	9.96047e-08	-0.302134	0.106	0.278	0.00334054	APOBR
ARPC4	5.03758e-09	-0.302426	0.394	0.684	0.00016895	ARPC4
RCOR1	8.52059e-08	-0.305195	0.183	0.28	0.00285764	RCOR1
RBM39	3.51913e-08	-0.305995	0.356	0.583	0.00118025	RBM39
KIF5B	3.07852e-07	-0.306101	0.327	0.502	0.0103248	KIF5B
SPEN	2.61229e-09	-0.307218	0.173	0.298	8.7611e-05	SPEN
HK1	1.15133e-08	-0.307604	0.144	0.255	0.000386132	HK1
PLEC	8.87635e-07	-0.307637	0.279	0.44	0.0297695	PLEC
MOB1A	9.5707e-08	-0.308266	0.365	0.579	0.00320982	MOB1A
MAPK1	4.24131e-07	-0.30857	0.269	0.386	0.0142245	MAPK1
RAB34	3.89895e-08	-0.308619	0.163	0.307	0.00130763	RAB34
MYO9B	3.42903e-07	-0.309251	0.202	0.288	0.0115003	MYO9B
2007-09-01	8.87037e-08	-0.311677	0.413	0.655	0.00297494	2007-09-01
VAPA	2.94626e-09	-0.312205	0.337	0.608	9.88117e-05	VAPA
HSP90AB1	1.28836e-09	-0.312664	0.577	0.823	4.32089e-05	HSP90AB1
ELK3	3.46334e-10	-0.313318	0.115	0.239	1.16154e-05	ELK3
LRPAP1	1.45678e-07	-0.313761	0.26	0.483	0.00488576	LRPAP1
COX8A	2.55604e-10	-0.31378	0.481	0.86	8.57246e-06	COX8A
CRIP2	1.6965e-09	-0.314466	0.029	0.184	5.68971e-05	CRIP2
ABCA1	8.67009e-08	-0.316505	0.087	0.218	0.00290777	ABCA1
MARCO	1.46114e-08	-0.316517	0.106	0.235	0.000490038	MARCO
RAPGEF1	5.05338e-09	-0.317346	0.25	0.382	0.00016948	RAPGEF1
CYP1B1	1.81636e-07	-0.31858	0	0.105	0.00609171	CYP1B1
ROCK1	3.16837e-09	-0.318718	0.327	0.534	0.000106261	ROCK1
KRAS	1.17414e-06	-0.319015	0.202	0.334	0.0393782	KRAS
MYH9	5.81733e-08	-0.319515	0.346	0.538	0.00195102	MYH9
PLIN3	4.05139e-07	-0.320023	0.231	0.378	0.0135876	PLIN3
TYROBP	5.88704e-10	-0.32079	0.856	0.991	1.9744e-05	TYROBP
RNF213	4.79086e-12	-0.320968	0.202	0.391	1.60676e-07	RNF213
MAP1LC3B	3.97233e-07	-0.321538	0.365	0.612	0.0133224	MAP1LC3B
CEP170	3.55252e-09	-0.324163	0.221	0.364	0.000119144	CEP170
RNMT	4.38907e-07	-0.32537	0.202	0.368	0.0147201	RNMT
XRCC5	2.11949e-10	-0.3254	0.298	0.552	7.10835e-06	XRCC5
DDX17	7.97342e-07	-0.326131	0.288	0.437	0.0267413	DDX17
PLEKHB2	2.46476e-07	-0.326189	0.288	0.471	0.00826632	PLEKHB2
ARPC5	9.06945e-13	-0.328597	0.615	0.91	3.04171e-08	ARPC5
ENTPD1	3.13608e-07	-0.330331	0.26	0.412	0.0105178	ENTPD1
SPPL2A	1.24339e-08	-0.330433	0.269	0.416	0.000417009	SPPL2A
CD55	1.79536e-09	-0.33066	0.308	0.469	6.02129e-05	CD55
CLTC	7.38589e-07	-0.332447	0.231	0.386	0.0247708	CLTC
RARRES3	8.36575e-08	-0.332744	0.048	0.165	0.0028057	RARRES3
APOL6	6.99714e-09	-0.333059	0.048	0.2	0.00023467	APOL6
COPE	9.66324e-07	-0.333172	0.442	0.756	0.0324086	COPE
SUSD6	8.94136e-07	-0.334558	0.154	0.309	0.0299875	SUSD6
TMEM273	9.30584e-10	-0.335333	0.077	0.217	3.12099e-05	TMEM273
MS4A7	8.43253e-12	-0.336993	0.346	0.637	2.8281e-07	MS4A7
REEP5	1.46648e-07	-0.337152	0.433	0.742	0.00491828	REEP5
AUP1	4.16911e-07	-0.337873	0.25	0.454	0.0139824	AUP1
ADPGK	9.24609e-07	-0.338484	0.212	0.326	0.0310095	ADPGK
UFD1	2.20259e-07	-0.338769	0.202	0.417	0.00738704	UFD1
PFKP	3.28209e-08	-0.339762	0.115	0.273	0.00110075	PFKP
SAT2	4.16908e-07	-0.34026	0.25	0.474	0.0139823	SAT2
MYO1F	1.42487e-08	-0.340421	0.163	0.348	0.000477874	MYO1F
PLEK	1.20188e-06	-0.341662	0.337	0.612	0.0403086	PLEK
EMILIN2	1.67372e-13	-0.341767	0.298	0.535	5.61331e-09	EMILIN2
TGOLN2	7.61152e-09	-0.343538	0.298	0.479	0.000255275	TGOLN2
SP100	8.27995e-09	-0.343604	0.202	0.338	0.000277693	SP100
RER1	1.13259e-07	-0.344242	0.279	0.524	0.00379848	RER1
SPAG9	3.10409e-07	-0.344322	0.279	0.395	0.0104105	SPAG9
ZNF207	3.18631e-07	-0.344782	0.212	0.374	0.0106862	ZNF207
ITPR2	3.05431e-07	-0.34588	0.077	0.257	0.0102435	ITPR2
CTNNA1	7.28343e-08	-0.348271	0.24	0.442	0.00244272	CTNNA1
HLA-F	4.83113e-07	-0.34852	0.298	0.416	0.0162027	HLA-F
ATP6V1E1	7.57495e-07	-0.348978	0.183	0.345	0.0254049	ATP6V1E1
MYO1G	3.28451e-09	-0.350728	0.183	0.357	0.000110156	MYO1G
RBPJ	1.64298e-07	-0.3509	0.404	0.693	0.00551023	RBPJ
HNRNPA2B1	2.43631e-14	-0.351395	0.462	0.839	8.17091e-10	HNRNPA2B1
DNTTIP2	9.28313e-07	-0.351661	0.202	0.379	0.0311338	DNTTIP2
ARL8B	1.1112e-08	-0.352061	0.221	0.386	0.000372674	ARL8B
LAMP1	1.06504e-06	-0.352298	0.087	0.265	0.0357193	LAMP1
RALA	4.37791e-10	-0.353179	0.337	0.613	1.46826e-05	RALA
SLAMF9	1.68765e-08	-0.354364	0.038	0.198	0.000566006	SLAMF9
PSME1	2.19257e-11	-0.354595	0.413	0.751	7.35342e-07	PSME1
BCKDK	5.33081e-07	-0.355228	0.144	0.305	0.0178785	BCKDK
ATG3	1.02142e-06	-0.355437	0.308	0.541	0.0342564	ATG3
PFKFB3	2.23108e-09	-0.356881	0.163	0.306	7.48259e-05	PFKFB3
FCER2	1.74461e-10	-0.357283	0	0.153	5.85107e-06	FCER2
C1orf162	2.6653e-07	-0.357325	0.346	0.712	0.00893887	C1orf162
GLIPR2	1.45099e-09	-0.357332	0.346	0.648	4.86634e-05	GLIPR2
RSRP1	1.47599e-07	-0.357709	0.26	0.459	0.00495017	RSRP1
ATP6AP1	1.26175e-06	-0.359546	0.24	0.45	0.0423167	ATP6AP1
LCP1	1.26453e-15	-0.360003	0.462	0.848	4.24099e-11	LCP1
CMIP	9.18248e-08	-0.360973	0.173	0.297	0.00307962	CMIP
ZMIZ1	7.27143e-09	-0.36131	0.173	0.363	0.000243869	ZMIZ1
RUNX3	3.00199e-09	-0.361423	0.269	0.467	0.000100681	RUNX3
DYNLT1	8.49303e-07	-0.361631	0.346	0.623	0.0284839	DYNLT1
GGT5	6.70218e-07	-0.361703	0.106	0.246	0.0224778	GGT5
FAM133B	1.50912e-07	-0.361846	0.24	0.435	0.00506128	FAM133B
RNASET2	1.92868e-07	-0.363694	0.356	0.619	0.0064684	RNASET2
KDM6B	1.01484e-06	-0.364235	0.25	0.543	0.0340357	KDM6B
BOD1L1	3.25273e-11	-0.364705	0.202	0.337	1.0909e-06	BOD1L1
LILRB1	9.48644e-11	-0.365029	0.029	0.182	3.18156e-06	LILRB1
SIRPA	6.39185e-07	-0.367186	0.24	0.353	0.021437	SIRPA
USP3	6.87588e-10	-0.367888	0.192	0.334	2.30603e-05	USP3
LILRB3	5.74875e-10	-0.368024	0.058	0.232	1.92802e-05	LILRB3
TET2	5.37802e-10	-0.368897	0.25	0.412	1.80368e-05	TET2
ETV6	5.17297e-10	-0.369904	0.231	0.347	1.73491e-05	ETV6
LSM1	1.22854e-06	-0.369907	0.125	0.275	0.0412027	LSM1
VMO1	9.62007e-07	-0.36995	0.048	0.22	0.0322638	VMO1
STAT1	3.34312e-11	-0.371317	0.106	0.331	1.12121e-06	STAT1
HSPH1	3.63784e-08	-0.372165	0.106	0.293	0.00122006	HSPH1
OAZ1	1.39038e-11	-0.373096	0.808	0.986	4.66306e-07	OAZ1
CHMP2A	1.17279e-07	-0.374692	0.327	0.656	0.00393331	CHMP2A
EIF3A	1.13215e-09	-0.374901	0.269	0.523	3.79702e-05	EIF3A
SH3GLB1	5.82493e-09	-0.375695	0.25	0.454	0.000195357	SH3GLB1
HNRNPM	1.36662e-08	-0.376813	0.337	0.586	0.000458337	HNRNPM
JAK1	6.37238e-11	-0.377992	0.317	0.541	2.13717e-06	JAK1
CCR1	2.13681e-07	-0.378486	0.067	0.195	0.00716642	CCR1
HSP90B1	2.90707e-08	-0.379433	0.365	0.664	0.000974973	HSP90B1
EZR	2.37044e-10	-0.380126	0.317	0.652	7.95e-06	EZR
SAMSN1	3.29272e-09	-0.380348	0.288	0.566	0.000110431	SAMSN1
MTDH	1.67105e-10	-0.381221	0.356	0.697	5.60436e-06	MTDH
SNX8	1.17523e-09	-0.382305	0.26	0.517	3.94148e-05	SNX8
FUS	8.70716e-11	-0.383235	0.317	0.598	2.92021e-06	FUS
PRRC2C	1.46151e-12	-0.383607	0.317	0.539	4.9016e-08	PRRC2C
SPCS3	6.02057e-11	-0.385514	0.288	0.537	2.01918e-06	SPCS3
XAF1	3.6604e-10	-0.386176	0.106	0.242	1.22763e-05	XAF1
CTSZ	1.02049e-16	-0.38645	0.49	0.728	3.42253e-12	CTSZ
PARP14	2.80083e-07	-0.386896	0.183	0.284	0.00939343	PARP14
DOCK10	6.61493e-07	-0.386916	0.24	0.369	0.0221852	DOCK10
GNG5	5.71386e-25	-0.389683	0.577	0.899	1.91632e-20	GNG5
AKAP13	1.71915e-14	-0.390389	0.279	0.533	5.76568e-10	AKAP13
MAP3K2	9.20706e-10	-0.390687	0.26	0.448	3.08786e-05	MAP3K2
P4HB	9.65631e-09	-0.391421	0.346	0.61	0.000323853	P4HB
PTPN1	2.09112e-08	-0.391504	0.173	0.374	0.000701319	PTPN1
TAP1	1.23475e-06	-0.391563	0.173	0.328	0.0414109	TAP1
CHD4	7.67522e-09	-0.391949	0.144	0.31	0.000257411	CHD4
RRBP1	1.74955e-13	-0.391984	0.192	0.38	5.86764e-09	RRBP1
RAD23A	1.92666e-07	-0.393234	0.317	0.58	0.00646163	RAD23A
MCUB	1.07405e-11	-0.393308	0.212	0.499	3.60215e-07	MCUB
CHD9	3.0409e-08	-0.393694	0.154	0.347	0.00101986	CHD9
POLE4	3.60842e-07	-0.393836	0.231	0.537	0.0121019	POLE4
HNRNPAB	3.84256e-11	-0.394465	0.24	0.422	1.28872e-06	HNRNPAB
TOP1	2.06441e-09	-0.394535	0.279	0.41	6.92361e-05	TOP1
ARRB2	2.10171e-08	-0.397636	0.356	0.662	0.000704873	ARRB2
SNX9	6.99521e-10	-0.398102	0.144	0.313	2.34605e-05	SNX9
EIF4E2	2.27929e-07	-0.399351	0.279	0.527	0.0076443	EIF4E2
MOB3B	3.55326e-07	-0.400194	0.173	0.323	0.0119169	MOB3B
CTSA	1.83716e-07	-0.402521	0.106	0.327	0.00616145	CTSA
SERPINB9	2.86074e-07	-0.40281	0.308	0.551	0.00959436	SERPINB9
SQOR	8.68014e-07	-0.403735	0.221	0.433	0.0291115	SQOR
DDX5	5.45027e-14	-0.405058	0.471	0.835	1.82791e-09	DDX5
ANKRD11	1.47274e-11	-0.405447	0.212	0.349	4.93928e-07	ANKRD11
FAM129B	1.63155e-11	-0.405622	0.183	0.35	5.4719e-07	FAM129B
GNAI3	1.18312e-09	-0.407363	0.269	0.496	3.96794e-05	GNAI3
CCT5	6.05056e-09	-0.408814	0.25	0.48	0.000202924	CCT5
ACTN4	1.17616e-10	-0.410169	0.26	0.396	3.94461e-06	ACTN4
IL4I1	2.81513e-07	-0.41058	0.212	0.333	0.00944139	IL4I1
TNFRSF1B	6.5822e-12	-0.411703	0.25	0.453	2.20754e-07	TNFRSF1B
WARS	7.61684e-09	-0.41245	0.115	0.226	0.000255454	WARS
IFNGR2	3.50812e-07	-0.417518	0.298	0.502	0.0117655	IFNGR2
PGK1	1.3298e-13	-0.417918	0.452	0.796	4.45987e-09	PGK1
CIB1	1.00688e-10	-0.418453	0.385	0.73	3.37687e-06	CIB1
KMT2E	1.37228e-09	-0.419019	0.317	0.528	4.60234e-05	KMT2E
MYL12B	1.41107e-11	-0.419827	0.558	0.898	4.73245e-07	MYL12B
ZEB2	1.72313e-07	-0.420905	0.279	0.433	0.00577903	ZEB2
FURIN	1.62216e-10	-0.42107	0.173	0.351	5.4404e-06	FURIN
SF3B1	1.56319e-08	-0.423744	0.269	0.462	0.000524262	SF3B1
UBE2A	7.02388e-09	-0.425321	0.25	0.46	0.000235567	UBE2A
ITGB2	4.71481e-19	-0.425606	0.423	0.781	1.58125e-14	ITGB2
QSOX1	1.5064e-07	-0.427807	0.202	0.421	0.00505217	QSOX1
TRABD	6.06135e-10	-0.428029	0.183	0.362	2.03286e-05	TRABD
GPR183	2.42155e-12	-0.429185	0.423	0.857	8.12138e-08	GPR183
CTSD	3.21542e-12	-0.429502	0.135	0.453	1.07839e-07	CTSD
KDM7A	3.76964e-08	-0.43013	0.202	0.367	0.00126426	KDM7A
CDC37	9.91908e-13	-0.43046	0.337	0.657	3.32666e-08	CDC37
BUD31	1.87565e-08	-0.434375	0.221	0.444	0.000629055	BUD31
FMNL1	1.01376e-09	-0.434908	0.26	0.514	3.39996e-05	FMNL1
PSMB1	7.87515e-07	-0.435053	0.442	0.779	0.0264117	PSMB1
TCIRG1	4.4569e-12	-0.436555	0.154	0.35	1.49476e-07	TCIRG1
TAPBP	1.40039e-09	-0.436999	0.288	0.523	4.69664e-05	TAPBP
IER5	2.81037e-11	-0.437096	0.308	0.492	9.42542e-07	IER5
SAMHD1	4.52358e-10	-0.43899	0.269	0.543	1.51712e-05	SAMHD1
MYDGF	4.13698e-07	-0.441786	0.356	0.605	0.0138746	MYDGF
MPEG1	5.17337e-10	-0.442812	0.212	0.457	1.73505e-05	MPEG1
ARID4B	5.69773e-11	-0.444808	0.173	0.355	1.9109e-06	ARID4B
PSMC4	4.77487e-08	-0.444825	0.202	0.405	0.0016014	PSMC4
DDX3X	6.78461e-14	-0.445346	0.298	0.539	2.27542e-09	DDX3X
SGK1	1.95327e-08	-0.446197	0.394	0.801	0.000655087	SGK1
CSF1R	1.27356e-06	-0.447229	0.346	0.574	0.0427127	CSF1R
CNDP2	3.5789e-10	-0.447814	0.125	0.37	1.20029e-05	CNDP2
HMOX1	5.56097e-09	-0.447835	0.144	0.317	0.000186504	HMOX1
SLC3A2	1.17036e-11	-0.44921	0.221	0.445	3.92516e-07	SLC3A2
GABARAPL1	5.37397e-08	-0.449222	0.163	0.375	0.00180232	GABARAPL1
HNRNPA3	5.45664e-15	-0.451355	0.404	0.726	1.83005e-10	HNRNPA3
HNRNPDL	5.32274e-11	-0.453316	0.356	0.688	1.78514e-06	HNRNPDL
CEBPD	1.0246e-10	-0.453359	0.413	0.723	3.4363e-06	CEBPD
MYL12A	1.42032e-09	-0.454067	0.654	0.959	4.76346e-05	MYL12A
TUBA1C	4.53113e-08	-0.454361	0.308	0.57	0.00151965	TUBA1C
GSTP1	1.24498e-09	-0.456596	0.548	0.93	4.17541e-05	GSTP1
PSMB8	1.47991e-10	-0.456664	0.327	0.606	4.96333e-06	PSMB8
CD47	1.60556e-08	-0.457398	0.317	0.562	0.000538473	CD47
MFSD12	1.71286e-11	-0.458619	0.154	0.355	5.74457e-07	MFSD12
ITGAX	1.10725e-10	-0.459258	0.269	0.454	3.71351e-06	ITGAX
CLIC1	1.2522e-14	-0.459697	0.712	0.97	4.19963e-10	CLIC1
KYNU	2.41154e-09	-0.460117	0.163	0.374	8.08784e-05	KYNU
POMP	5.58192e-09	-0.460185	0.481	0.891	0.000187206	POMP
TXN	2.21646e-11	-0.460706	0.577	0.918	7.43358e-07	TXN
ANKH	6.08859e-08	-0.461826	0.202	0.39	0.00204199	ANKH
IER2	3.85329e-09	-0.46351	0.317	0.675	0.000129232	IER2
ATP6V0E1	1.43468e-12	-0.466924	0.471	0.85	4.81162e-08	ATP6V0E1
NEDD8	2.4631e-08	-0.470084	0.404	0.781	0.000826075	NEDD8
JUNB	1.02879e-09	-0.471026	0.567	0.934	3.45036e-05	JUNB
SCAF11	3.5859e-10	-0.471068	0.288	0.501	1.20264e-05	SCAF11
TMED9	3.35685e-09	-0.472256	0.24	0.53	0.000112582	TMED9
HLA-A	1.18166e-18	-0.47581	0.615	0.972	3.96306e-14	HLA-A
DUSP4	4.94819e-08	-0.47613	0.154	0.334	0.00165952	DUSP4
CHMP1B	7.61888e-08	-0.476262	0.356	0.634	0.00255522	CHMP1B
PICALM	1.28704e-10	-0.476671	0.288	0.537	4.31648e-06	PICALM
VAMP5	6.94093e-07	-0.477162	0.135	0.283	0.0232785	VAMP5
EIF6	1.14197e-06	-0.479071	0.279	0.521	0.0382992	EIF6
TAGLN2	5.80542e-17	-0.480596	0.567	0.866	1.94702e-12	TAGLN2
EIF5	7.64842e-15	-0.481368	0.288	0.575	2.56513e-10	EIF5
GK	7.99515e-10	-0.481515	0.231	0.413	2.68141e-05	GK
TSPO	2.11318e-11	-0.483872	0.615	0.953	7.0872e-07	TSPO
TREM1	2.02451e-07	-0.483936	0.192	0.39	0.00678979	TREM1
CARD19	4.30394e-07	-0.484343	0.212	0.433	0.0144345	CARD19
TLN1	3.25149e-16	-0.484828	0.288	0.523	1.09048e-11	TLN1
PHLDA2	6.23754e-08	-0.48524	0.24	0.609	0.00209195	PHLDA2
RBX1	2.79991e-07	-0.490186	0.394	0.759	0.00939035	RBX1
PTPN6	1.23272e-10	-0.491048	0.26	0.544	4.13431e-06	PTPN6
SDC2	1.38479e-06	-0.491191	0.125	0.296	0.046443	SDC2
UBL5	6.49835e-08	-0.491917	0.519	0.862	0.00217942	UBL5
FCER1G	1.19402e-09	-0.492669	0.75	0.974	4.00451e-05	FCER1G
DDIT4	1.27592e-07	-0.494377	0.202	0.457	0.00427918	DDIT4
YWHAH	4.06551e-07	-0.494529	0.471	0.791	0.0136349	YWHAH
SLC25A37	6.16735e-08	-0.495785	0.106	0.232	0.00206841	SLC25A37
ARPC2	1.41892e-13	-0.497592	0.74	0.966	4.75876e-09	ARPC2
ASAP1	5.86093e-11	-0.499973	0.25	0.467	1.96564e-06	ASAP1
VEGFA	1.04231e-10	-0.501342	0.288	0.575	3.49569e-06	VEGFA
TPP1	1.60832e-07	-0.504902	0.173	0.391	0.00539397	TPP1
RAC1	1.60434e-14	-0.50495	0.644	0.96	5.38062e-10	RAC1
NQO2	1.24174e-14	-0.506167	0.231	0.537	4.16455e-10	NQO2
ARID5A	4.98297e-07	-0.506472	0.144	0.356	0.0167119	ARID5A
BAZ1A	6.35092e-10	-0.506525	0.269	0.531	2.12997e-05	BAZ1A
FGL2	1.28603e-14	-0.50885	0.5	0.86	4.31308e-10	FGL2
KCNK6	5.08554e-09	-0.509329	0.202	0.419	0.000170559	KCNK6
CAPN2	9.06339e-16	-0.50953	0.346	0.661	3.03968e-11	CAPN2
HLA-E	1.16898e-21	-0.510234	0.481	0.854	3.92053e-17	HLA-E
PLP2	1.75317e-10	-0.511113	0.385	0.733	5.87977e-06	PLP2
IQGAP2	4.72762e-14	-0.511599	0.144	0.372	1.58555e-09	IQGAP2
CSNK1A1	1.952e-12	-0.512544	0.308	0.561	6.54662e-08	CSNK1A1
ZNF331	1.2585e-07	-0.514176	0.279	0.671	0.00422075	ZNF331
GTF3C6	4.05079e-10	-0.516176	0.288	0.555	1.35855e-05	GTF3C6
VIM	4.22979e-21	-0.516408	0.962	0.997	1.41859e-16	VIM
CYBB	5.53676e-08	-0.517644	0.192	0.375	0.00185692	CYBB
RNF149	1.89943e-10	-0.518203	0.279	0.537	6.3703e-06	RNF149
PLSCR1	3.06865e-08	-0.518212	0.298	0.534	0.00102916	PLSCR1
ATP1B3	1.74229e-16	-0.518312	0.337	0.771	5.84328e-12	ATP1B3
B2M	2.5259e-12	-0.518982	0.971	1	8.47138e-08	B2M
ACTB	1.37779e-08	-0.520453	0.952	1	0.000462083	ACTB
SLC7A11	2.24611e-07	-0.521623	0.019	0.12	0.007533	SLC7A11
SERF2	7.02389e-08	-0.521626	0.798	0.995	0.00235567	SERF2
STAT3	1.38538e-14	-0.524974	0.212	0.445	4.64628e-10	STAT3
APLP2	2.66527e-11	-0.527106	0.337	0.611	8.93877e-07	APLP2
RHOG	1.61586e-09	-0.531753	0.308	0.616	5.41928e-05	RHOG
COTL1	6.29194e-15	-0.532019	0.596	0.951	2.11019e-10	COTL1
TXNDC17	4.24034e-09	-0.533324	0.317	0.661	0.000142213	TXNDC17
FUOM	3.54004e-10	-0.538162	0.269	0.521	1.18726e-05	FUOM
ACTN1	4.02299e-14	-0.546382	0.231	0.484	1.34923e-09	ACTN1
AP2S1	8.98633e-11	-0.546406	0.481	0.854	3.01384e-06	AP2S1
PPP4C	2.21633e-11	-0.546522	0.288	0.618	7.43313e-07	PPP4C
CCDC88A	2.04252e-12	-0.552023	0.279	0.56	6.8502e-08	CCDC88A
ADRM1	1.12821e-11	-0.553938	0.25	0.534	3.7838e-07	ADRM1
SUB1	9.06896e-15	-0.554196	0.538	0.904	3.04155e-10	SUB1
MSN	2.41956e-14	-0.555318	0.356	0.69	8.11474e-10	MSN
AHNAK	5.41079e-16	-0.559051	0.394	0.681	1.81467e-11	AHNAK
CFL1	6.12587e-09	-0.560643	0.702	0.979	0.00020545	CFL1
LRRFIP1	9.47264e-19	-0.560815	0.375	0.753	3.17693e-14	LRRFIP1
SLC43A2	5.35939e-14	-0.561736	0.288	0.518	1.79743e-09	SLC43A2
STXBP2	2.4701e-09	-0.56224	0.212	0.454	8.28421e-05	STXBP2
CREM	2.00326e-08	-0.562979	0.317	0.672	0.000671853	CREM
LILRB4	2.69963e-19	-0.563042	0.058	0.343	9.054e-15	LILRB4
LMNA	3.58484e-09	-0.564877	0.538	0.924	0.000120228	LMNA
HLA-C	2.07128e-19	-0.566765	0.625	0.961	6.94666e-15	HLA-C
IQGAP1	1.7204e-18	-0.567565	0.308	0.66	5.76986e-14	IQGAP1
TMBIM6	7.98856e-16	-0.568058	0.423	0.853	2.6792e-11	TMBIM6
MT2A	4.43292e-07	-0.568179	0.125	0.36	0.0148671	MT2A
TPM3	1.02779e-25	-0.569851	0.538	0.886	3.44702e-21	TPM3
FBP1	5.09913e-10	-0.570351	0.163	0.424	1.71015e-05	FBP1
SERPINB1	1.71622e-13	-0.572128	0.288	0.547	5.75585e-09	SERPINB1
MARCKSL1	8.86439e-16	-0.573737	0.269	0.656	2.97294e-11	MARCKSL1
FCGR2A	9.3325e-07	-0.574592	0.327	0.621	0.0312993	FCGR2A
PRELID1	1.17655e-18	-0.575417	0.471	0.853	3.94592e-14	PRELID1
SOCS3	3.01023e-10	-0.577782	0.327	0.651	1.00957e-05	SOCS3
RAB31	7.23789e-14	-0.578251	0.337	0.675	2.42745e-09	RAB31
ADGRE2	4.09331e-14	-0.580105	0.183	0.416	1.37281e-09	ADGRE2
CHD1	2.64067e-12	-0.58079	0.24	0.488	8.85626e-08	CHD1
XIST	1.67618e-16	-0.581002	0.173	0.561	5.62156e-12	XIST
IFI6	3.26957e-19	-0.581989	0.144	0.386	1.09655e-14	IFI6
BID	1.61782e-17	-0.585328	0.308	0.604	5.42585e-13	BID
PSMA4	4.10652e-07	-0.589087	0.317	0.613	0.0137725	PSMA4
TPI1	2.03824e-12	-0.591532	0.5	0.893	6.83586e-08	TPI1
MIR4435-2HG	1.43965e-07	-0.592864	0.183	0.444	0.0048283	MIR4435-2HG
IVNS1ABP	8.29737e-11	-0.593278	0.279	0.523	2.78277e-06	IVNS1ABP
RPN2	3.58448e-14	-0.594557	0.24	0.529	1.20216e-09	RPN2
SON	3.30298e-16	-0.596398	0.327	0.632	1.10775e-11	SON
IFITM3	1.04249e-06	-0.599281	0.404	0.576	0.0349632	IFITM3
ACP5	3.41302e-09	-0.600216	0.212	0.46	0.000114466	ACP5
ADAM8	4.24125e-15	-0.600277	0.24	0.493	1.42243e-10	ADAM8
NDUFA6	2.51548e-09	-0.601226	0.298	0.629	8.43643e-05	NDUFA6
LILRB2	4.60889e-13	-0.60245	0.154	0.376	1.54573e-08	LILRB2
NAMPT	7.42561e-15	-0.603449	0.385	0.833	2.4904e-10	NAMPT
LCP2	3.46707e-09	-0.607937	0.212	0.425	0.000116279	LCP2
GRN	3.57415e-10	-0.609123	0.5	0.905	1.1987e-05	GRN
S100A11	5.70456e-23	-0.609348	0.885	0.996	1.91319e-18	S100A11
MAT2A	1.99198e-09	-0.610737	0.298	0.613	6.6807e-05	MAT2A
PSMB6	7.44521e-16	-0.613147	0.337	0.759	2.49698e-11	PSMB6
CYSTM1	4.5438e-16	-0.614387	0.192	0.472	1.5239e-11	CYSTM1
UPP1	2.69757e-14	-0.614626	0.25	0.523	9.0471e-10	UPP1
ADAM19	1.71148e-15	-0.618199	0.144	0.467	5.73997e-11	ADAM19
BAX	1.40954e-10	-0.618668	0.288	0.614	4.72732e-06	BAX
LY6E	7.08219e-15	-0.620902	0.25	0.496	2.37523e-10	LY6E
CD68	3.55883e-15	-0.628403	0.394	0.81	1.19356e-10	CD68
S100A10	5.69457e-15	-0.628806	0.981	0.998	1.90985e-10	S100A10
CAPG	1.75559e-08	-0.629155	0.51	0.893	0.00058879	CAPG
TPM4	7.92315e-25	-0.630224	0.49	0.894	2.65727e-20	TPM4
ANXA4	9.71349e-14	-0.631355	0.221	0.485	3.25771e-09	ANXA4
EFHD2	3.32561e-27	-0.631369	0.385	0.732	1.11534e-22	EFHD2
RILPL2	1.15285e-11	-0.633619	0.192	0.453	3.86642e-07	RILPL2
TGFBI	2.08237e-09	-0.638422	0.423	0.79	6.98386e-05	TGFBI
MALT1	2.46995e-14	-0.639224	0.269	0.535	8.28371e-10	MALT1
PKM	4.31528e-14	-0.647194	0.49	0.909	1.44726e-09	PKM
UBE2L3	1.15138e-12	-0.647419	0.279	0.684	3.8615e-08	UBE2L3
PDXK	4.11533e-14	-0.649074	0.308	0.692	1.3802e-09	PDXK
MCL1	6.30068e-21	-0.655558	0.375	0.885	2.11312e-16	MCL1
VCAN	2.97902e-07	-0.661939	0.106	0.245	0.00999104	VCAN
ATP6V1G1	9.7373e-16	-0.666464	0.356	0.743	3.26569e-11	ATP6V1G1
IGSF6	6.57582e-16	-0.667196	0.385	0.804	2.2054e-11	IGSF6
MXD1	1.15968e-16	-0.667483	0.221	0.519	3.88934e-12	MXD1
FPR1	3.2939e-17	-0.668458	0.115	0.416	1.10471e-12	FPR1
RTN4	2.49812e-21	-0.670668	0.394	0.797	8.37819e-17	RTN4
DSE	5.14475e-16	-0.673278	0.24	0.502	1.72544e-11	DSE
NR4A1	1.94471e-12	-0.674172	0.317	0.792	6.52217e-08	NR4A1
GRB2	5.4678e-25	-0.676732	0.327	0.679	1.83379e-20	GRB2
ETS2	2.92632e-15	-0.678455	0.269	0.563	9.81428e-11	ETS2
VMP1	5.23967e-11	-0.679446	0.26	0.55	1.75728e-06	VMP1
DUSP1	4.95447e-13	-0.705842	0.423	0.908	1.66163e-08	DUSP1
BZW1	9.14109e-26	-0.707369	0.269	0.648	3.06574e-21	BZW1
IFI30	2.62107e-19	-0.707996	0.24	0.496	8.79055e-15	IFI30
CALM1	2.16677e-26	-0.708618	0.596	0.944	7.2669e-22	CALM1
SRGN	1.0736e-21	-0.712115	0.558	0.966	3.60065e-17	SRGN
PSMB3	6.9853e-10	-0.714166	0.404	0.842	2.34273e-05	PSMB3
PSMA7	1.39428e-23	-0.717456	0.49	0.885	4.67615e-19	PSMA7
SLC16A3	2.63936e-14	-0.717753	0.24	0.675	8.85189e-10	SLC16A3
CXCR4	5.18909e-11	-0.721248	0.26	0.585	1.74032e-06	CXCR4
HLA-B	2.86473e-25	-0.725714	0.663	0.982	9.60773e-21	HLA-B
ATP6V1F	1.84796e-17	-0.731236	0.404	0.845	6.1977e-13	ATP6V1F
CD53	6.47365e-23	-0.733535	0.365	0.737	2.17113e-18	CD53
PSAP	2.16153e-20	-0.734198	0.452	0.938	7.24936e-16	PSAP
PFN1	6.41033e-09	-0.742322	0.779	0.993	0.00021499	PFN1
THBD	1.62084e-09	-0.742346	0.106	0.399	5.43598e-05	THBD
SH3BGRL3	1.90732e-30	-0.746944	0.837	0.992	6.39677e-26	SH3BGRL3
GADD45GIP1	1.00588e-13	-0.747358	0.279	0.652	3.37354e-09	GADD45GIP1
ATP6V0B	6.64426e-22	-0.752908	0.404	0.861	2.22835e-17	ATP6V0B
ENO1	1.4574e-20	-0.753345	0.5	0.912	4.88782e-16	ENO1
ATP13A3	1.75565e-15	-0.753682	0.231	0.567	5.88811e-11	ATP13A3
ISG15	4.73788e-17	-0.763612	0.144	0.462	1.58899e-12	ISG15
TIMP1	6.42153e-12	-0.768748	0.548	0.895	2.15365e-07	TIMP1
PSME2	7.65626e-22	-0.769556	0.337	0.745	2.56776e-17	PSME2
CDKN1A	8.8273e-11	-0.770176	0.298	0.743	2.9605e-06	CDKN1A
SPINT2	2.3556e-14	-0.77064	0.346	0.732	7.9002e-10	SPINT2
ANXA1	1.29885e-22	-0.772632	0.587	0.941	4.35607e-18	ANXA1
PPP1CA	1.2285e-15	-0.783448	0.279	0.703	4.12015e-11	PPP1CA
SLC11A1	1.2907e-14	-0.785264	0.096	0.371	4.32875e-10	SLC11A1
MMP19	5.358e-09	-0.787233	0.038	0.278	0.000179697	MMP19
YWHAZ	9.76869e-31	-0.788988	0.356	0.783	3.27622e-26	YWHAZ
LGALS3	2.32461e-17	-0.789103	0.558	0.932	7.79626e-13	LGALS3
RGCC	1.47298e-08	-0.789918	0.394	0.855	0.000494008	RGCC
LIMS1	1.12302e-27	-0.791913	0.365	0.823	3.76638e-23	LIMS1
S100A6	1.89255e-22	-0.797361	0.962	0.998	6.34722e-18	S100A6
H3F3B	7.28026e-24	-0.798757	0.702	0.98	2.44165e-19	H3F3B
CSTB	9.02511e-17	-0.805339	0.644	0.96	3.02684e-12	CSTB
PTPRE	1.93169e-25	-0.809186	0.279	0.711	6.47851e-21	PTPRE
CD63	3.57383e-15	-0.811134	0.683	0.972	1.19859e-10	CD63
PPIF	1.78534e-14	-0.821755	0.279	0.631	5.98767e-10	PPIF
EMP3	6.32858e-23	-0.828061	0.558	0.968	2.12248e-18	EMP3
CEBPB	6.28328e-10	-0.833925	0.25	0.507	2.10729e-05	CEBPB
FLNA	1.4111e-24	-0.835925	0.317	0.739	4.73254e-20	FLNA
CAP1	1.55461e-23	-0.83854	0.394	0.879	5.21384e-19	CAP1
TNFSF13B	3.26244e-15	-0.847286	0.279	0.589	1.09416e-10	TNFSF13B
GSTO1	4.02044e-19	-0.849096	0.385	0.795	1.34838e-14	GSTO1
CTSB	3.46502e-18	-0.867598	0.423	0.912	1.1621e-13	CTSB
LAP3	1.85961e-20	-0.867652	0.202	0.528	6.23676e-16	LAP3
CD44	4.30398e-28	-0.867694	0.433	0.908	1.44347e-23	CD44
HBEGF	5.11381e-10	-0.868629	0.231	0.643	1.71507e-05	HBEGF
EMP1	1.48769e-16	-0.868766	0.154	0.488	4.98942e-12	EMP1
PLAUR	6.07153e-25	-0.913023	0.394	0.964	2.03627e-20	PLAUR
CD300E	1.15627e-13	-0.916391	0.096	0.354	3.8779e-09	CD300E
AREG	6.43672e-09	-0.929898	0.327	0.788	0.000215875	AREG
CYBA	5.49021e-23	-0.934909	0.615	0.983	1.84131e-18	CYBA
S100A4	7.7047e-09	-0.952695	0.942	0.996	0.0002584	S100A4
EREG	2.36578e-08	-0.974137	0.048	0.279	0.000793435	EREG
GLUL	1.15118e-24	-0.985412	0.452	0.87	3.86082e-20	GLUL
MYL6	1.42719e-23	-1.04294	0.712	0.993	4.78651e-19	MYL6
ANXA2	1.24763e-16	-1.04576	0.596	0.98	4.18432e-12	ANXA2
DNAJB1	3.42359e-21	-1.04937	0.087	0.473	1.1482e-16	DNAJB1
FABP5	9.6308e-14	-1.05252	0.288	0.692	3.22998e-09	FABP5
HSP90AA1	5.75245e-32	-1.0998	0.471	0.922	1.92926e-27	HSP90AA1
TYMP	6.02589e-45	-1.11668	0.385	0.924	2.02096e-40	TYMP
LGALS1	1.68446e-14	-1.12372	0.798	0.991	5.64933e-10	LGALS1
CTSL	9.21839e-15	-1.1518	0.077	0.332	3.09166e-10	CTSL
ANPEP	1.0574e-35	-1.17441	0.183	0.671	3.54629e-31	ANPEP
HSPA1B	3.0061e-18	-1.23116	0.135	0.601	1.00819e-13	HSPA1B
SLC2A3	4.76956e-23	-1.2514	0.279	0.813	1.59962e-18	SLC2A3
SAT1	1.44705e-29	-1.25303	0.529	0.983	4.8531e-25	SAT1
MALAT1	1.91764e-41	-1.34803	0.404	0.98	6.43139e-37	MALAT1
NEAT1	3.91332e-54	-1.62292	0.327	0.943	1.31245e-49	NEAT1
APOBEC3A	2.87669e-15	-1.67677	0.029	0.21	9.64785e-11	APOBEC3A
S100A9	5.83877e-12	-1.72058	0.058	0.432	1.95821e-07	S100A9
S100A8	9.18021e-09	-1.73305	0.058	0.384	0.000307886	S100A8
HSPA1A	1.95446e-23	-1.80547	0.24	0.735	6.55486e-19	HSPA1A

## Sheet: C3 - DC LC
	p_val	avg_logFC	pct.1	pct.2	p_val_adj	Gene
FCGBP	2.62737e-40	2.37469	0.729	0.091	8.81166e-36	FCGBP
HLA-DQA2	1.4548e-78	1.98382	0.916	0.39	4.87911e-74	HLA-DQA2
MTRNR2L8	7.1332e-23	1.84323	0.613	0.192	2.39233e-18	MTRNR2L8
TBC1D4	1.79315e-31	1.76017	0.665	0.12	6.01386e-27	TBC1D4
CD207	2.57597e-25	1.64814	0.716	0.252	8.63927e-21	CD207
MTRNR2L12	3.15817e-27	1.60471	0.91	0.462	1.05919e-22	MTRNR2L12
ACOT7	4.4581e-21	1.49858	0.729	0.468	1.49516e-16	ACOT7
SLC18A2	1.34914e-29	1.49278	0.6	0.071	4.52473e-25	SLC18A2
PTGS2	2.84348e-08	1.38216	0.832	0.563	0.000953646	PTGS2
HLA-DRB5	7.38126e-58	1.34095	0.742	0.606	2.47553e-53	HLA-DRB5
HLA-DQB2	1.37099e-39	1.33314	0.91	0.415	4.59802e-35	HLA-DQB2
IL1B	2.58803e-11	1.23706	0.516	0.468	8.67972e-07	IL1B
NR4A2	1.41623e-17	1.16144	0.948	0.891	4.74975e-13	NR4A2
FOSB	4.77793e-14	1.10282	0.91	0.729	1.60242e-09	FOSB
IL1A	1.43324e-15	1.09304	0.342	0.041	4.80681e-11	IL1A
CHMP1B	2.17668e-07	1.06978	0.787	0.637	0.00730014	CHMP1B
HPGDS	4.7391e-29	1.06139	0.581	0.057	1.5894e-24	HPGDS
JUND	4.11405e-23	1.01817	0.981	0.774	1.37977e-18	JUND
C1orf56	1.87015e-26	1.01568	0.69	0.269	6.27212e-22	C1orf56
TNF	3.80299e-12	1.00819	0.755	0.3	1.27545e-07	TNF
PXDC1	2.04814e-23	0.998116	0.948	0.678	6.86907e-19	PXDC1
RAPH1	1.10471e-17	0.988588	0.69	0.153	3.70496e-13	RAPH1
MARCKS	3.21179e-23	0.891203	0.742	0.193	1.07717e-18	MARCKS
TNFAIP3	4.72743e-11	0.860214	0.619	0.239	1.58548e-06	TNFAIP3
FAM107B	4.49799e-08	0.849468	0.639	0.302	0.00150854	FAM107B
MMP9	1.21333e-17	0.84412	0.729	0.309	4.06926e-13	MMP9
DSP	9.67847e-19	0.833449	0.548	0.058	3.24596e-14	DSP
LTC4S	1.03313e-27	0.822485	0.806	0.5	3.4649e-23	LTC4S
RASGEF1B	8.44577e-09	0.813554	0.865	0.582	0.000283254	RASGEF1B
MAFF	1.91545e-14	0.812561	0.813	0.531	6.42403e-10	MAFF
RANBP2	1.46286e-10	0.799231	0.665	0.32	4.90613e-06	RANBP2
TCHH	6.93471e-12	0.796621	0.348	0.053	2.32576e-07	TCHH
HNRNPH1	1.58086e-17	0.787244	0.884	0.557	5.30188e-13	HNRNPH1
IRF8	4.44704e-15	0.778339	0.613	0.167	1.49145e-10	IRF8
TRPM4	2.18722e-21	0.774081	0.503	0.1	7.3355e-17	TRPM4
PRKCB	1.25484e-06	0.773633	0.761	0.399	0.0420847	PRKCB
BIRC3	7.2321e-13	0.762522	0.8	0.408	2.4255e-08	BIRC3
CD83	1.00763e-08	0.747879	0.948	0.943	0.000337938	CD83
CDC42SE1	1.43163e-15	0.746994	0.858	0.565	4.8014e-11	CDC42SE1
TNFAIP8L3	1.02545e-17	0.745896	0.729	0.207	3.43917e-13	TNFAIP8L3
SLC4A7	3.29662e-12	0.742824	0.755	0.371	1.10562e-07	SLC4A7
SLC38A1	5.13428e-12	0.722023	0.768	0.352	1.72193e-07	SLC38A1
PNRC1	2.51755e-13	0.696572	0.948	0.888	8.44336e-09	PNRC1
PRMT9	1.39416e-14	0.690682	0.716	0.373	4.67574e-10	PRMT9
PLEK2	5.10614e-22	0.686471	0.89	0.6	1.7125e-17	PLEK2
ABI2	5.70058e-11	0.6752	0.69	0.249	1.91186e-06	ABI2
NFKBID	2.46093e-11	0.674866	0.91	0.767	8.25345e-07	NFKBID
ZFP36	2.6507e-22	0.657965	0.955	0.975	8.88991e-18	ZFP36
NABP1	2.58863e-09	0.638395	0.839	0.627	8.68175e-05	NABP1
GNA15	1.58173e-08	0.623263	0.903	0.755	0.000530481	GNA15
SELENOK	7.47486e-12	0.617655	0.955	0.91	2.50692e-07	SELENOK
PRDX1	5.6305e-08	0.6176	0.974	0.954	0.00188836	PRDX1
EPCAM	2.59546e-16	0.616165	0.51	0.089	8.70465e-12	EPCAM
NFKBIA	2.53543e-10	0.613853	0.955	0.772	8.50333e-06	NFKBIA
PER1	4.36835e-09	0.591089	0.671	0.24	0.000146506	PER1
TPT1	1.49633e-17	0.588791	1	0.997	5.01841e-13	TPT1
ADAM28	5.2044e-24	0.586798	0.535	0.092	1.74545e-19	ADAM28
GTF2IRD1	7.03434e-22	0.581526	0.4	0.033	2.35918e-17	GTF2IRD1
TOMM7	1.10213e-33	0.575284	0.987	0.9	3.69633e-29	TOMM7
OLFM2	8.79741e-21	0.574915	0.665	0.211	2.95048e-16	OLFM2
NSA2	3.04563e-11	0.570692	0.858	0.569	1.02144e-06	NSA2
SULT1C4	1.73073e-17	0.567338	0.31	0.018	5.80451e-13	SULT1C4
PPP1R15A	3.23878e-07	0.565169	0.948	0.82	0.0108622	PPP1R15A
BHLHE40	5.18749e-07	0.554371	0.826	0.57	0.0173978	BHLHE40
C12orf57	2.04326e-15	0.552913	0.716	0.293	6.85269e-11	C12orf57
TMEM14C	8.24514e-18	0.542487	0.942	0.827	2.76525e-13	TMEM14C
CHAD	6.87559e-29	0.54164	0.387	0.013	2.30594e-24	CHAD
CTSS	3.83203e-13	0.540015	0.961	0.891	1.28519e-08	CTSS
TMEM97	8.14683e-12	0.538288	0.465	0.087	2.73228e-07	TMEM97
FAM53C	2.63113e-09	0.535622	0.723	0.397	8.8243e-05	FAM53C
PDGFA	8.82887e-10	0.527748	0.355	0.044	2.96103e-05	PDGFA
ALYREF	1.86341e-07	0.522401	0.761	0.378	0.0062495	ALYREF
ANKRD9	7.84911e-07	0.521234	0.445	0.119	0.0263244	ANKRD9
SLC25A28	1.25707e-09	0.50833	0.51	0.105	4.21596e-05	SLC25A28
LPAR3	4.66753e-10	0.507812	0.355	0.026	1.5654e-05	LPAR3
RGS2	8.55828e-12	0.506026	0.923	0.857	2.87027e-07	RGS2
GLS	5.59338e-07	0.504997	0.794	0.498	0.0187591	GLS
AKR1A1	1.55904e-09	0.502426	0.897	0.787	5.22871e-05	AKR1A1
SLC29A1	1.01942e-11	0.496385	0.432	0.069	3.41894e-07	SLC29A1
ARHGAP27	2.77775e-08	0.493071	0.516	0.136	0.0009316	ARHGAP27
SH3YL1	3.39631e-15	0.492735	0.394	0.082	1.13906e-10	SH3YL1
DBI	3.13068e-12	0.491396	0.994	0.98	1.04997e-07	DBI
COCH	1.13087e-15	0.488543	0.329	0.014	3.79272e-11	COCH
FRMD4B	1.77937e-10	0.487516	0.69	0.374	5.96765e-06	FRMD4B
IFRD1	7.88109e-07	0.487189	0.6	0.233	0.0264316	IFRD1
ABCC4	1.69058e-08	0.479484	0.465	0.115	0.000566988	ABCC4
CTNNB1	1.66202e-07	0.476033	0.723	0.428	0.00557408	CTNNB1
EEF1A1	5.02697e-33	0.473798	1	1	1.68595e-28	EEF1A1
CD1A	4.33677e-10	0.466197	0.935	0.882	1.45447e-05	CD1A
HNRNPA1	2.12436e-31	0.460952	0.968	0.947	7.12466e-27	HNRNPA1
HPGD	1.17068e-06	0.459871	0.426	0.104	0.0392624	HPGD
TAPT1	1.3321e-07	0.459659	0.555	0.212	0.0044676	TAPT1
CD302	1.19323e-18	0.459628	0.645	0.237	4.00185e-14	CD302
TRIM28	4.52249e-08	0.451951	0.626	0.239	0.00151675	TRIM28
GOLGA8B	1.2324e-10	0.45141	0.355	0.053	4.13322e-06	GOLGA8B
TRAF4	5.18943e-07	0.445768	0.406	0.14	0.0174043	TRAF4
S100B	7.29565e-10	0.442809	0.729	0.544	2.44682e-05	S100B
PSTPIP2	7.43535e-07	0.43995	0.484	0.149	0.0249367	PSTPIP2
SDC4	3.06524e-10	0.439177	0.452	0.125	1.02802e-05	SDC4
TRAF1	8.45524e-08	0.430607	0.503	0.283	0.00283572	TRAF1
NDFIP1	2.29812e-07	0.429975	0.832	0.674	0.00770744	NDFIP1
NFKB2	6.34559e-10	0.429354	0.645	0.276	2.12818e-05	NFKB2
CSRNP1	2.97386e-10	0.426623	0.839	0.635	9.97372e-06	CSRNP1
PAPSS2	7.81628e-09	0.426203	0.387	0.081	0.000262142	PAPSS2
DDX3Y	2.95014e-34	0.418691	0.335	0.03	9.89419e-30	DDX3Y
MB21D2	1.80999e-10	0.415729	0.516	0.179	6.07035e-06	MB21D2
P2RY13	3.77393e-11	0.414536	0.387	0.087	1.2657e-06	P2RY13
RCN3	3.36848e-15	0.413527	0.426	0.03	1.12972e-10	RCN3
DUSP2	1.4388e-09	0.413132	0.955	0.909	4.82546e-05	DUSP2
KLF10	2.71704e-10	0.410763	0.535	0.298	9.11241e-06	KLF10
NR1D2	3.12553e-13	0.408989	0.361	0.048	1.04824e-08	NR1D2
GPBP1	6.54096e-08	0.401686	0.826	0.549	0.00219371	GPBP1
FNDC4	7.32072e-15	0.396349	0.297	0.02	2.45522e-10	FNDC4
STMN1	1.60845e-14	0.396312	0.555	0.219	5.3944e-10	STMN1
ARL5B	2.20275e-11	0.39028	0.497	0.217	7.38757e-07	ARL5B
SPTY2D1	1.33498e-06	0.385046	0.555	0.201	0.0447727	SPTY2D1
ARHGEF35	1.43664e-18	0.384759	0.348	0.026	4.81821e-14	ARHGEF35
N4BP2L1	2.59174e-07	0.384048	0.606	0.281	0.00869217	N4BP2L1
SNHG8	3.78381e-17	0.376872	0.787	0.552	1.26901e-12	SNHG8
RGS1	1.54745e-15	0.372728	0.942	0.925	5.18985e-11	RGS1
HNMT	1.16241e-13	0.371413	0.49	0.212	3.8985e-09	HNMT
AC098679.1	1.31771e-15	0.371292	0.374	0.049	4.41933e-11	AC098679.1
BEX3	3.1329e-15	0.368991	0.355	0.053	1.05071e-10	BEX3
MIR3142HG	1.91645e-11	0.368764	0.29	0.024	6.42738e-07	MIR3142HG
PRMT7	7.06719e-09	0.365867	0.426	0.14	0.000237019	PRMT7
COL9A2	1.09299e-08	0.358615	0.465	0.129	0.000366567	COL9A2
FCGR2B	1.641e-11	0.354889	0.69	0.535	5.50358e-07	FCGR2B
TJP1	3.30848e-10	0.352313	0.335	0.03	1.1096e-05	TJP1
RTN1	5.69083e-11	0.349865	0.632	0.273	1.90859e-06	RTN1
WTAP	2.22656e-08	0.34762	0.71	0.424	0.000746745	WTAP
LRRC75A	4.8124e-10	0.341498	0.329	0.063	1.61398e-05	LRRC75A
CACNA1G	6.9003e-13	0.334521	0.277	0.012	2.31422e-08	CACNA1G
COL21A1	5.03253e-10	0.328004	0.277	0.012	1.68781e-05	COL21A1
ARHGEF5	1.12757e-11	0.32718	0.239	0.012	3.78165e-07	ARHGEF5
NOP53	6.58715e-11	0.325276	0.903	0.754	2.2092e-06	NOP53
HLA-DOB	5.37228e-15	0.324095	0.548	0.226	1.80176e-10	HLA-DOB
COMMD6	1.19641e-24	0.323812	0.961	0.923	4.01251e-20	COMMD6
SVIP	1.33591e-11	0.323559	0.497	0.188	4.48038e-07	SVIP
HNRNPL	1.37495e-06	0.319728	0.542	0.235	0.046113	HNRNPL
CCR6	1.20101e-07	0.318299	0.361	0.08	0.00402796	CCR6
IL23A	2.2604e-07	0.315112	0.2	0.031	0.00758094	IL23A
CSRP2	9.73252e-08	0.314972	0.258	0.044	0.00326409	CSRP2
NXT1	1.26111e-12	0.314161	0.548	0.27	4.2295e-08	NXT1
TMEM106B	2.14874e-07	0.305694	0.387	0.105	0.00720645	TMEM106B
ZC3H12A	6.38727e-07	0.302889	0.606	0.372	0.0214216	ZC3H12A
DLST	7.31944e-08	0.302675	0.387	0.118	0.0024548	DLST
PHTF1	8.26425e-07	0.302578	0.387	0.157	0.0277167	PHTF1
RAB5B	7.0398e-09	0.302181	0.432	0.164	0.000236101	RAB5B
NME4	1.91571e-07	0.302001	0.594	0.339	0.00642492	NME4
SMIM22	2.14107e-11	0.297416	0.277	0.017	7.18071e-07	SMIM22
CD84	2.66885e-07	0.296465	0.477	0.147	0.00895079	CD84
TSPAN13	4.74952e-17	0.296066	0.297	0.021	1.5929e-12	TSPAN13
GNG11	1.23941e-10	0.295831	0.329	0.052	4.15672e-06	GNG11
DUT	1.1985e-10	0.285165	0.652	0.413	4.01953e-06	DUT
GNAS	2.90621e-07	0.283367	0.994	0.925	0.00974684	GNAS
RSL24D1	6.13584e-08	0.276766	0.865	0.718	0.00205784	RSL24D1
GAPT	1.47466e-08	0.276059	0.29	0.038	0.000494571	GAPT
UBA52	5.38316e-18	0.27583	1	0.997	1.80541e-13	UBA52
BHLHE41	7.25878e-07	0.271479	0.174	0.008	0.0243445	BHLHE41
NFKBIE	1.97361e-07	0.268881	0.613	0.399	0.00661908	NFKBIE
RILPL1	1.30777e-11	0.268074	0.265	0.024	4.38599e-07	RILPL1
APOC2	4.6591e-11	0.26397	0.258	0.048	1.56257e-06	APOC2
NCF4	5.83021e-07	0.263614	0.458	0.186	0.0195533	NCF4
RHOU	1.33221e-07	0.262669	0.265	0.057	0.00446797	RHOU
RGPD5	5.20496e-14	0.2622	0.29	0.024	1.74564e-09	RGPD5
FCGRT	7.30442e-13	0.258908	0.916	0.884	2.44976e-08	FCGRT
DUSP10	8.05656e-07	0.25741	0.232	0.045	0.0270201	DUSP10
ME1	8.90422e-12	0.255375	0.245	0.02	2.9863e-07	ME1
MXI1	2.16923e-09	0.254195	0.277	0.051	7.27515e-05	MXI1
TCAF2	9.88616e-07	0.252874	0.194	0.024	0.0331562	TCAF2
CNOT9	9.77222e-08	0.25264	0.445	0.17	0.00327741	CNOT9
PABPC1	3.27845e-12	0.251945	0.994	0.989	1.09953e-07	PABPC1
CBWD5	2.1318e-10	0.251648	0.413	0.132	7.14964e-06	CBWD5
PAF1	5.31744e-07	0.250238	0.368	0.155	0.0178336	PAF1
ADAP2	2.67707e-09	-0.252551	0.206	0.388	8.97836e-05	ADAP2
TPP1	1.79911e-08	-0.253177	0.381	0.556	0.000603387	TPP1
MBOAT7	1.15159e-10	-0.255672	0.135	0.356	3.86221e-06	MBOAT7
LCP2	6.92127e-09	-0.258933	0.219	0.429	0.000232125	LCP2
RILP	4.24956e-10	-0.260881	0.2	0.408	1.42522e-05	RILP
LILRB4	1.63483e-15	-0.261257	0.045	0.257	5.48289e-11	LILRB4
SAMHD1	8.79546e-16	-0.261424	0.568	0.673	2.94982e-11	SAMHD1
RNF7	1.73638e-08	-0.262107	0.606	0.731	0.000582346	RNF7
PDXK	6.73798e-08	-0.263967	0.774	0.872	0.00225978	PDXK
GAS6	5.85891e-14	-0.264014	0.426	0.6	1.96496e-09	GAS6
2011-09-01	1.72478e-12	-0.264195	0.387	0.505	5.78457e-08	2011-09-01
SATB1	8.29364e-09	-0.264215	0.129	0.312	0.000278152	SATB1
MAD1L1	4.56746e-10	-0.264521	0.29	0.48	1.53183e-05	MAD1L1
FKBP5	1.21254e-10	-0.270577	0.29	0.495	4.0666e-06	FKBP5
TUBA4A	3.66701e-08	-0.270768	0.026	0.213	0.00122984	TUBA4A
ACAA2	9.64795e-10	-0.273312	0.129	0.374	3.23573e-05	ACAA2
SLAMF9	4.46043e-12	-0.274104	0.084	0.285	1.49594e-07	SLAMF9
ANP32A	7.78634e-07	-0.274821	0.484	0.614	0.0261138	ANP32A
CAVIN3	1.18066e-15	-0.275536	0.065	0.273	3.9597e-11	CAVIN3
PDLIM1	9.02592e-12	-0.276502	0.129	0.374	3.02711e-07	PDLIM1
ACP5	2.70765e-07	-0.276939	0.123	0.239	0.00908093	ACP5
TMEM160	2.47333e-07	-0.281528	0.535	0.673	0.00829506	TMEM160
ABHD12	1.12317e-07	-0.281626	0.355	0.529	0.0037669	ABHD12
MAPKAPK3	9.10501e-08	-0.28184	0.245	0.489	0.00305364	MAPKAPK3
MRPL41	4.65753e-09	-0.283381	0.535	0.696	0.000156204	MRPL41
TRAM1	4.69426e-09	-0.283672	0.523	0.687	0.000157436	TRAM1
BATF3	3.80774e-10	-0.283705	0.123	0.262	1.27704e-05	BATF3
DBNL	1.27199e-08	-0.284544	0.503	0.716	0.000426599	DBNL
HSPA1B	2.78568e-10	-0.286322	0.542	0.73	9.34261e-06	HSPA1B
MARCO	6.80318e-16	-0.286866	0.058	0.279	2.28165e-11	MARCO
PIN1	8.31456e-10	-0.290443	0.471	0.63	2.78854e-05	PIN1
RAB34	6.27363e-11	-0.292153	0.213	0.435	2.10405e-06	RAB34
P4HB	8.97543e-14	-0.294145	0.665	0.772	3.01018e-09	P4HB
MSN	1.64786e-13	-0.294276	0.755	0.838	5.5266e-09	MSN
CYTH4	1.54205e-09	-0.296835	0.219	0.455	5.17174e-05	CYTH4
JOSD2	7.71392e-08	-0.299488	0.265	0.446	0.00258709	JOSD2
LAYN	2.32894e-08	-0.299691	0.155	0.392	0.000781079	LAYN
TRMT6	1.51987e-09	-0.300763	0.355	0.569	5.09736e-05	TRMT6
NEAT1	2.20974e-38	-0.301118	0.897	0.981	7.41102e-34	NEAT1
TGFBI	3.21618e-09	-0.301963	0.703	0.851	0.000107864	TGFBI
ZDHHC12	2.39143e-08	-0.303582	0.245	0.478	0.000802038	ZDHHC12
ZNHIT1	8.55909e-07	-0.30465	0.594	0.736	0.0287055	ZNHIT1
LRRFIP1	5.57626e-27	-0.305726	0.845	0.912	1.87016e-22	LRRFIP1
CRIP1	2.66338e-19	-0.307555	0.781	0.824	8.93246e-15	CRIP1
VDAC1	6.9234e-10	-0.307675	0.781	0.86	2.32197e-05	VDAC1
ADAM15	2.77498e-11	-0.309582	0.187	0.424	9.30672e-07	ADAM15
MLEC	4.34049e-14	-0.31016	0.613	0.725	1.45571e-09	MLEC
AQP3	3.07806e-08	-0.31124	0.303	0.604	0.00103232	AQP3
LDHB	1.44239e-06	-0.31237	0.155	0.399	0.0483749	LDHB
FAM49B	1.71185e-09	-0.314094	0.71	0.862	5.74121e-05	FAM49B
RAB31	1.49943e-15	-0.314837	0.626	0.812	5.0288e-11	RAB31
CTNNAL1	1.16253e-12	-0.316507	0.123	0.367	3.89891e-08	CTNNAL1
H2AFJ	5.43922e-11	-0.318633	0.406	0.59	1.82421e-06	H2AFJ
PKIB	6.42125e-09	-0.318794	0.858	0.931	0.000215356	PKIB
CERK	4.87827e-21	-0.321982	0.155	0.394	1.63607e-16	CERK
CLIC2	1.26227e-07	-0.322434	0.277	0.529	0.0042334	CLIC2
ITPA	5.30223e-09	-0.323165	0.329	0.537	0.000177826	ITPA
UPP1	1.86586e-09	-0.323255	0.31	0.552	6.25773e-05	UPP1
YWHAZ	6.05172e-27	-0.323864	0.832	0.87	2.02963e-22	YWHAZ
MALAT1	2.41489e-29	-0.324353	0.916	1	8.09906e-25	MALAT1
TMEM109	1.30239e-11	-0.325751	0.29	0.49	4.36795e-07	TMEM109
CD226	3.5662e-15	-0.326485	0.097	0.327	1.19603e-10	CD226
CAPG	5.85165e-07	-0.326596	0.923	0.976	0.0196253	CAPG
MPG	1.92112e-09	-0.326854	0.239	0.476	6.44305e-05	MPG
CIB1	1.04178e-07	-0.327796	0.761	0.882	0.00349392	CIB1
FERMT3	1.54465e-09	-0.328493	0.477	0.704	5.18045e-05	FERMT3
APBB1IP	4.88226e-15	-0.329144	0.458	0.624	1.63741e-10	APBB1IP
CRIP2	3.03949e-19	-0.329763	0.09	0.312	1.01939e-14	CRIP2
EMILIN2	6.55661e-20	-0.333712	0.323	0.555	2.19896e-15	EMILIN2
HSPA1A	1.78542e-11	-0.334286	0.794	0.823	5.98795e-07	HSPA1A
MARCKSL1	2.13599e-13	-0.335519	0.335	0.72	7.16369e-09	MARCKSL1
EMB	1.10632e-13	-0.336087	0.252	0.482	3.71038e-09	EMB
PALLD	3.94936e-13	-0.336679	0.071	0.274	1.32454e-08	PALLD
TALDO1	1.27395e-10	-0.338564	0.819	0.922	4.27259e-06	TALDO1
RHOC	1.12925e-06	-0.33943	0.723	0.855	0.0378728	RHOC
CNDP2	1.09178e-10	-0.33952	0.329	0.567	3.6616e-06	CNDP2
ARID5B	1.07999e-07	-0.344347	0.065	0.286	0.00362206	ARID5B
SNRNP25	3.80453e-13	-0.344443	0.2	0.471	1.27596e-08	SNRNP25
SRA1	5.21753e-11	-0.34796	0.361	0.582	1.74986e-06	SRA1
RPN2	9.23644e-12	-0.35117	0.652	0.789	3.09772e-07	RPN2
MCUB	1.03614e-12	-0.354069	0.316	0.575	3.47502e-08	MCUB
CD44	2.23326e-25	-0.355626	0.819	0.963	7.48992e-21	CD44
EIF4EBP1	1.33792e-06	-0.36341	0.4	0.626	0.044871	EIF4EBP1
ATG3	6.79298e-08	-0.36359	0.613	0.81	0.00227823	ATG3
MYL12B	4.47242e-13	-0.364414	0.942	0.985	1.49996e-08	MYL12B
SERPINB6	3.84218e-11	-0.364732	0.335	0.57	1.28859e-06	SERPINB6
NAAA	1.00952e-06	-0.365475	0.387	0.65	0.0338573	NAAA
ANXA6	9.04598e-10	-0.365715	0.226	0.515	3.03384e-05	ANXA6
LAMTOR1	1.10067e-10	-0.370667	0.748	0.856	3.69143e-06	LAMTOR1
PSMD7	1.33493e-11	-0.372657	0.574	0.758	4.47708e-07	PSMD7
CXorf21	7.23306e-08	-0.373064	0.277	0.466	0.00242583	CXorf21
ANXA4	3.49129e-17	-0.383071	0.465	0.628	1.17091e-12	ANXA4
ARL6IP5	7.57548e-22	-0.385512	0.819	0.926	2.54067e-17	ARL6IP5
LIPA	4.35578e-09	-0.387011	0.161	0.527	0.000146084	LIPA
TWF2	2.88908e-08	-0.387828	0.523	0.687	0.000968939	TWF2
TPMT	4.04351e-14	-0.388883	0.316	0.6	1.35611e-09	TPMT
PSMB6	4.06445e-09	-0.389147	0.781	0.919	0.000136313	PSMB6
PSMD8	9.74442e-13	-0.389504	0.735	0.887	3.26808e-08	PSMD8
CAMK1	3.57591e-07	-0.394629	0.284	0.535	0.0119929	CAMK1
HLA-C	6.73607e-13	-0.398382	0.955	0.995	2.25914e-08	HLA-C
FGL2	9.25245e-16	-0.398567	0.852	0.918	3.10309e-11	FGL2
FTH1	2.93456e-08	-0.39996	1	0.999	0.000984194	FTH1
TNFSF13B	2.22257e-11	-0.406871	0.194	0.506	7.45405e-07	TNFSF13B
PGK1	1.19552e-09	-0.407557	0.845	0.952	4.00953e-05	PGK1
ACTN1	3.59418e-14	-0.408726	0.245	0.573	1.20541e-09	ACTN1
TXNDC17	2.57077e-08	-0.409253	0.69	0.849	0.000862186	TXNDC17
LSM4	4.60045e-10	-0.409851	0.587	0.766	1.5429e-05	LSM4
MYL12A	2.23251e-08	-0.409942	0.981	0.999	0.000748739	MYL12A
GNG5	5.43536e-25	-0.410887	0.929	0.976	1.82291e-20	GNG5
ARHGAP18	8.07551e-21	-0.4117	0.542	0.772	2.70837e-16	ARHGAP18
BLVRA	1.91475e-10	-0.412092	0.194	0.472	6.4217e-06	BLVRA
QPCT	8.15284e-08	-0.415519	0.303	0.702	0.0027343	QPCT
C7orf50	6.16475e-12	-0.415587	0.432	0.673	2.06753e-07	C7orf50
ATP5F1D	3.54939e-14	-0.416224	0.806	0.922	1.19039e-09	ATP5F1D
MATK	1.67077e-16	-0.417256	0.135	0.467	5.60342e-12	MATK
RAB13	1.17698e-10	-0.422252	0.187	0.49	3.94736e-06	RAB13
OAZ1	3.22317e-15	-0.424975	0.981	0.995	1.08099e-10	OAZ1
YBX1	1.51941e-21	-0.425781	1	0.993	5.09579e-17	YBX1
CEBPD	6.71886e-08	-0.427	0.439	0.677	0.00225337	CEBPD
PDLIM7	2.22721e-11	-0.427912	0.213	0.502	7.46963e-07	PDLIM7
PGAM1	4.07886e-08	-0.428323	0.684	0.821	0.00136797	PGAM1
RTN4	3.98284e-20	-0.428599	0.761	0.915	1.33577e-15	RTN4
PSMB1	3.98553e-10	-0.428906	0.839	0.947	1.33667e-05	PSMB1
HMGA1	7.44439e-10	-0.430583	0.419	0.689	2.4967e-05	HMGA1
IRF4	1.72613e-11	-0.430792	0.277	0.608	5.78908e-07	IRF4
ATP6V0E1	1.01318e-06	-0.434513	0.89	0.959	0.03398	ATP6V0E1
IGSF6	2.30331e-12	-0.434833	0.806	0.929	7.72484e-08	IGSF6
CST3	1.39017e-20	-0.435374	1	1	4.66236e-16	CST3
CD99	2.7227e-26	-0.437449	0.819	0.938	9.13139e-22	CD99
HSP90AA1	1.67916e-30	-0.437453	0.942	0.977	5.63156e-26	HSP90AA1
SERF2	1.08703e-12	-0.438186	0.981	0.997	3.64566e-08	SERF2
PHPT1	1.33635e-10	-0.442422	0.671	0.845	4.48186e-06	PHPT1
EMP3	9.92432e-20	-0.443462	0.89	0.987	3.32842e-15	EMP3
ARPC5	1.88063e-19	-0.443662	0.955	0.985	6.30724e-15	ARPC5
NDUFV2	1.78261e-14	-0.443843	0.735	0.907	5.97851e-10	NDUFV2
GADD45GIP1	1.18084e-14	-0.447256	0.613	0.835	3.9603e-10	GADD45GIP1
POLE4	4.67256e-09	-0.455223	0.471	0.724	0.000156708	POLE4
TAGLN2	2.20022e-22	-0.458794	0.942	0.947	7.37911e-18	TAGLN2
TUBB6	2.75733e-22	-0.462507	0.452	0.722	9.24752e-18	TUBB6
LIMD2	1.92741e-09	-0.463463	0.265	0.606	6.46414e-05	LIMD2
GLIPR2	1.29416e-16	-0.465183	0.619	0.853	4.34036e-12	GLIPR2
THBD	7.49969e-11	-0.465376	0.065	0.333	2.51525e-06	THBD
CD53	1.67229e-18	-0.465716	0.761	0.908	5.60854e-14	CD53
LDHA	4.03774e-16	-0.466861	0.929	0.985	1.35418e-11	LDHA
HLA-B	3.96575e-17	-0.467013	0.981	0.997	1.33003e-12	HLA-B
PSMA7	8.28883e-24	-0.468457	0.897	0.97	2.77991e-19	PSMA7
APRT	6.09716e-11	-0.468723	0.845	0.95	2.04486e-06	APRT
COX7A2	1.69008e-08	-0.474744	0.871	0.972	0.000566819	COX7A2
PLEKHA5	6.37653e-21	-0.476064	0.213	0.442	2.13856e-16	PLEKHA5
CYTOR	7.63351e-08	-0.477379	0.471	0.762	0.00256013	CYTOR
XIST	4.18872e-49	-0.479273	0.303	0.693	1.40481e-44	XIST
ISG15	1.56115e-11	-0.481948	0.258	0.478	5.23579e-07	ISG15
CD36	1.05159e-08	-0.488066	0.232	0.556	0.000352683	CD36
COX5B	6.72045e-11	-0.489904	0.858	0.966	2.2539e-06	COX5B
RGCC	2.03262e-07	-0.492028	0.735	0.925	0.00681698	RGCC
ATP6V1F	2.29859e-10	-0.497727	0.8	0.911	7.70901e-06	ATP6V1F
GAPDH	5.31023e-20	-0.498257	0.987	0.997	1.78094e-15	GAPDH
HOMER2	8.29826e-29	-0.505281	0.297	0.631	2.78307e-24	HOMER2
AP2S1	3.42718e-14	-0.508097	0.871	0.957	1.14941e-09	AP2S1
SUB1	3.03467e-16	-0.50819	0.955	0.986	1.01777e-11	SUB1
TPM3	1.66501e-42	-0.513448	0.929	0.981	5.5841e-38	TPM3
S100A11	3.73954e-34	-0.513457	0.987	0.999	1.25417e-29	S100A11
FLNA	3.01224e-38	-0.517405	0.568	0.82	1.01024e-33	FLNA
FUOM	2.6873e-17	-0.520557	0.374	0.717	9.01267e-13	FUOM
CD63	1.54251e-12	-0.522304	0.981	0.997	5.17328e-08	CD63
PSME2	5.04984e-11	-0.524586	0.755	0.88	1.69362e-06	PSME2
C1orf162	1.55449e-07	-0.528139	0.4	0.729	0.00521345	C1orf162
TMSB10	3.74725e-18	-0.531306	1	0.999	1.25675e-13	TMSB10
PRELID1	1.18196e-17	-0.532189	0.826	0.943	3.96405e-13	PRELID1
CLIC1	5.21511e-26	-0.533061	0.981	0.997	1.74904e-21	CLIC1
TPM1	1.57168e-18	-0.534365	0.11	0.385	5.27111e-14	TPM1
TSPO	1.34024e-23	-0.534581	0.89	0.983	4.49489e-19	TSPO
PLP2	3.00666e-17	-0.539241	0.626	0.837	1.00837e-12	PLP2
PFKP	4.56909e-27	-0.539965	0.161	0.535	1.53238e-22	PFKP
NDUFA4	2.03234e-09	-0.541594	0.91	0.979	6.81605e-05	NDUFA4
JAML	7.75093e-08	-0.542882	0.303	0.706	0.00259951	JAML
DOK2	1.96217e-15	-0.546399	0.329	0.684	6.58072e-11	DOK2
UBE2L3	2.12095e-11	-0.552602	0.626	0.868	7.11325e-07	UBE2L3
PYCARD	2.36152e-15	-0.552968	0.832	0.951	7.92006e-11	PYCARD
PKM	5.78224e-13	-0.553917	0.916	0.991	1.93925e-08	PKM
GUK1	1.13109e-24	-0.562915	0.768	0.943	3.79344e-20	GUK1
KCNK6	7.297e-26	-0.565571	0.368	0.714	2.44727e-21	KCNK6
RNH1	1.7997e-28	-0.571578	0.852	0.963	6.03583e-24	RNH1
TUBB	9.05541e-11	-0.572709	0.69	0.919	3.037e-06	TUBB
LY6E	3.01013e-19	-0.583107	0.161	0.546	1.00954e-14	LY6E
DNAJB1	2.13209e-16	-0.583655	0.432	0.646	7.15062e-12	DNAJB1
CFL1	5.49683e-11	-0.586773	1	0.998	1.84353e-06	CFL1
ADAM19	3.94917e-27	-0.58741	0.213	0.609	1.32447e-22	ADAM19
LIMS1	1.94326e-39	-0.589982	0.8	0.947	6.51729e-35	LIMS1
DUSP4	1.93824e-18	-0.595524	0.2	0.561	6.50046e-14	DUSP4
ARPC2	3.23251e-25	-0.598169	0.994	0.994	1.08412e-20	ARPC2
EFHD2	2.17151e-38	-0.600676	0.6	0.821	7.28281e-34	EFHD2
PHLDA2	2.54172e-16	-0.610479	0.426	0.828	8.52441e-12	PHLDA2
SAMSN1	8.74948e-21	-0.61049	0.226	0.646	2.9344e-16	SAMSN1
HBEGF	2.12821e-10	-0.612554	0.232	0.624	7.13759e-06	HBEGF
PPP1R14A	6.0571e-19	-0.614603	0.123	0.483	2.03143e-14	PPP1R14A
GSTO1	3.57779e-19	-0.640534	0.561	0.855	1.19992e-14	GSTO1
PPP1CA	1.32472e-17	-0.647431	0.581	0.887	4.44283e-13	PPP1CA
SLC25A6	7.27638e-11	-0.648477	0.929	0.977	2.44035e-06	SLC25A6
SLC27A3	5.36286e-11	-0.662947	0.432	0.747	1.7986e-06	SLC27A3
NQO2	1.53271e-36	-0.664095	0.406	0.77	5.14041e-32	NQO2
S100A4	8.92663e-20	-0.66813	0.994	0.999	2.99381e-15	S100A4
ITGB2	4.51785e-36	-0.672553	0.755	0.938	1.5152e-31	ITGB2
RNASE1	5.24999e-07	-0.672598	0.039	0.165	0.0176074	RNASE1
GMFG	1.7885e-12	-0.677282	0.729	0.942	5.99827e-08	GMFG
CXCR4	2.24969e-14	-0.68603	0.265	0.696	7.54501e-10	CXCR4
ANPEP	8.56069e-39	-0.688117	0.155	0.584	2.87108e-34	ANPEP
PTPRE	2.66465e-30	-0.699006	0.316	0.796	8.9367e-26	PTPRE
ASAP1	6.01381e-47	-0.701657	0.348	0.776	2.01691e-42	ASAP1
EVL	2.4515e-20	-0.705875	0.277	0.715	8.22184e-16	EVL
GLUL	9.57058e-18	-0.712741	0.742	0.902	3.20978e-13	GLUL
ALOX15	3.04292e-20	-0.723134	0.232	0.615	1.02053e-15	ALOX15
FBP1	4.19341e-15	-0.723461	0.213	0.627	1.40639e-10	FBP1
CAP1	2.00882e-44	-0.729752	0.871	0.985	6.73719e-40	CAP1
VIM	1.22085e-91	-0.733336	1	0.999	4.09448e-87	VIM
GSTP1	1.26209e-26	-0.740329	0.781	0.981	4.23279e-22	GSTP1
S100A10	2.81056e-86	-0.747044	1	0.999	9.42604e-82	S100A10
SERPINB1	4.17738e-21	-0.756467	0.4	0.723	1.40101e-16	SERPINB1
CYBA	1.32709e-32	-0.790191	0.955	0.997	4.45079e-28	CYBA
CAPN2	4.49146e-55	-0.816856	0.542	0.843	1.50635e-50	CAPN2
CALM1	2.04628e-59	-0.833116	0.942	0.99	6.86281e-55	CALM1
MYL6	1.41891e-37	-0.859409	0.948	0.998	4.75873e-33	MYL6
ANXA1	1.69547e-45	-0.863162	0.897	0.991	5.68627e-41	ANXA1
MMP12	5.14801e-15	-0.86817	0.239	0.707	1.72654e-10	MMP12
CSTB	4.74279e-42	-0.872846	0.884	0.984	1.59064e-37	CSTB
ENO1	7.98591e-40	-0.873613	0.871	0.987	2.67831e-35	ENO1
FCER1G	5.02862e-19	-0.879286	0.794	0.963	1.6865e-14	FCER1G
COTL1	1.27944e-26	-0.903602	0.665	0.941	4.29099e-22	COTL1
SPINT2	1.20532e-44	-0.910714	0.413	0.914	4.04241e-40	SPINT2
LGALS3	4.25638e-35	-0.918074	0.361	0.906	1.42751e-30	LGALS3
TYMP	1.31041e-38	-0.945137	0.729	0.958	4.39485e-34	TYMP
LGALS2	2.18319e-17	-0.958978	0.374	0.842	7.32197e-13	LGALS2
ANXA2	1.24954e-41	-0.965192	0.974	0.996	4.19071e-37	ANXA2
HSPB1	2.57245e-09	-0.969593	0.568	0.826	8.62747e-05	HSPB1
CD1C	2.96819e-23	-0.987428	0.632	0.929	9.9547e-19	CD1C
TUBA1A	8.35972e-16	-1.00079	0.852	0.952	2.80368e-11	TUBA1A
TMSB4X	1.49497e-09	-1.06104	1	1	5.01383e-05	TMSB4X
S100A6	3.82649e-74	-1.07149	1	0.999	1.28333e-69	S100A6
MS4A6A	1.98304e-19	-1.10154	0.2	0.709	6.65071e-15	MS4A6A
AREG	2.02666e-13	-1.11303	0.523	0.844	6.79701e-09	AREG
SH3BGRL3	1.00696e-73	-1.14361	0.981	0.997	3.37715e-69	SH3BGRL3
LGALS1	7.69935e-56	-1.14403	0.981	0.998	2.58221e-51	LGALS1
CLEC10A	4.02716e-33	-1.15618	0.49	0.927	1.35063e-28	CLEC10A
FABP5	2.01891e-30	-1.19057	0.29	0.842	6.77103e-26	FABP5

## Sheet: C4 - KC1
	p_val	avg_logFC	pct.1	pct.2	p_val_adj	Gene
KRT2	1.99276e-17	1.7346	0.854	0.543	6.68333e-13	KRT2
KRT10	1.01566e-17	1.0721	1	0.999	3.40632e-13	KRT10
EEF1A1	5.21279e-10	0.784505	1	0.999	1.74827e-05	EEF1A1
THEM5	2.91959e-13	0.72018	0.637	0.385	9.79171e-09	THEM5
CHP2	3.66106e-09	0.678398	0.613	0.404	0.000122785	CHP2
DSC1	2.7841e-07	0.45303	0.627	0.487	0.00933732	DSC1
DSC3	7.12373e-07	0.433237	0.712	0.85	0.0238916	DSC3
TUBA1A	1.27199e-06	0.41644	0.665	0.562	0.0426599	TUBA1A
EBNA1BP2	9.08744e-08	-0.254932	0.283	0.472	0.00304774	EBNA1BP2
PKM	7.91284e-08	-0.255445	0.608	0.762	0.00265381	PKM
UBE2L6	4.26448e-13	-0.256001	0.118	0.296	1.43022e-08	UBE2L6
TOMM40	6.62878e-11	-0.2573	0.165	0.341	2.22316e-06	TOMM40
PSMA3	6.83305e-07	-0.258512	0.425	0.627	0.0229167	PSMA3
CTSC	1.52916e-17	-0.26419	0.16	0.299	5.12851e-13	CTSC
SERPINB13	1.40878e-26	-0.265761	0	0.147	4.72477e-22	SERPINB13
MPZL2	8.61493e-10	-0.266048	0.264	0.402	2.88928e-05	MPZL2
STOML2	8.19577e-08	-0.268198	0.344	0.555	0.0027487	STOML2
TRIP6	1.44129e-06	-0.274437	0.363	0.5	0.048338	TRIP6
MRPL4	4.01224e-08	-0.283197	0.325	0.476	0.00134563	MRPL4
S100A11	2.90387e-12	-0.285322	0.929	0.994	9.73901e-08	S100A11
EMC6	6.47475e-07	-0.28898	0.255	0.447	0.021715	EMC6
CRABP2	1.29912e-06	-0.290003	0.259	0.432	0.0435698	CRABP2
ATP1A1	1.97818e-12	-0.290095	0.325	0.474	6.63443e-08	ATP1A1
SURF2	5.29367e-09	-0.297302	0.189	0.326	0.000177539	SURF2
VSNL1	4.13167e-14	-0.315927	0.094	0.298	1.38568e-09	VSNL1
LGALS3BP	1.33077e-11	-0.317684	0.085	0.265	4.46313e-07	LGALS3BP
TAGLN2	4.20544e-10	-0.318086	0.679	0.899	1.41042e-05	TAGLN2
LRRFIP1	1.41335e-10	-0.320248	0.264	0.408	4.74008e-06	LRRFIP1
LMNA	1.01937e-08	-0.32094	0.717	0.935	0.000341875	LMNA
LDLR	4.30103e-08	-0.32437	0.142	0.303	0.00144248	LDLR
GTF3C6	9.3013e-09	-0.327508	0.269	0.5	0.000311947	GTF3C6
SEC61B	1.21106e-08	-0.328454	0.571	0.836	0.000406165	SEC61B
AP2S1	1.38179e-06	-0.329868	0.524	0.751	0.0463426	AP2S1
PSMC4	7.35335e-07	-0.332108	0.335	0.515	0.0246617	PSMC4
PSMB9	5.89507e-11	-0.334237	0.146	0.322	1.97709e-06	PSMB9
GAPDH	7.16269e-16	-0.335177	0.887	0.981	2.40222e-11	GAPDH
DMKN	1.92308e-13	-0.338695	0.995	1	6.44964e-09	DMKN
DSC2	6.76065e-25	-0.340956	0.052	0.213	2.26739e-20	DSC2
CD47	7.094e-11	-0.347473	0.264	0.457	2.37919e-06	CD47
NDUFAB1	1.84564e-10	-0.360235	0.453	0.726	6.1899e-06	NDUFAB1
PDLIM1	8.64071e-11	-0.366915	0.387	0.565	2.89792e-06	PDLIM1
TXNDC17	2.22574e-09	-0.369191	0.425	0.652	7.4647e-05	TXNDC17
B2M	1.02167e-07	-0.373395	0.976	0.999	0.00342647	B2M
TMSB10	7.42402e-12	-0.378914	0.726	0.914	2.48987e-07	TMSB10
PYCARD	2.62295e-07	-0.380362	0.618	0.878	0.00879685	PYCARD
RAN	5.53778e-09	-0.381569	0.608	0.858	0.000185726	RAN
CD44	2.11257e-11	-0.383103	0.509	0.761	7.08512e-07	CD44
EHF	3.85608e-14	-0.387421	0.184	0.389	1.29325e-09	EHF
ATP5MC3	1.18654e-12	-0.392267	0.604	0.83	3.97941e-08	ATP5MC3
C12orf75	6.70423e-12	-0.394932	0.075	0.308	2.24846e-07	C12orf75
SLC2A1	6.60676e-07	-0.39685	0.292	0.484	0.0221577	SLC2A1
HBEGF	3.45577e-09	-0.409782	0.052	0.239	0.0001159	HBEGF
TYMP	1.04135e-21	-0.410191	0.108	0.344	3.49246e-17	TYMP
GRPEL1	2.46205e-09	-0.410274	0.236	0.436	8.25722e-05	GRPEL1
PHB	3.99247e-09	-0.411634	0.335	0.558	0.0001339	PHB
PRMT1	2.08899e-12	-0.41218	0.34	0.532	7.00604e-08	PRMT1
SUB1	3.72987e-13	-0.425788	0.608	0.826	1.25092e-08	SUB1
TIMM13	4.29856e-07	-0.425928	0.519	0.761	0.0144165	TIMM13
EMP2	1.59388e-07	-0.427038	0.75	0.964	0.00534556	EMP2
DSG3	1.58085e-18	-0.429568	0.203	0.433	5.30185e-14	DSG3
NME1	7.16868e-07	-0.434932	0.443	0.696	0.0240423	NME1
PSME2	5.59735e-16	-0.439368	0.396	0.628	1.87724e-11	PSME2
CD9	1.90586e-08	-0.445453	0.778	0.977	0.000639188	CD9
GJB2	9.27522e-18	-0.449881	0.014	0.167	3.11072e-13	GJB2
IFI27L2	1.61331e-09	-0.450464	0.142	0.403	5.41071e-05	IFI27L2
PARK7	9.16409e-14	-0.451232	0.401	0.674	3.07345e-09	PARK7
YBX1	2.6237e-12	-0.45909	0.75	0.957	8.79937e-08	YBX1
SPRR2A	1.01264e-14	-0.474091	0	0.104	3.39619e-10	SPRR2A
HNRNPC	1.69219e-10	-0.480958	0.453	0.694	5.67525e-06	HNRNPC
CD74	5.15134e-07	-0.485714	0.038	0.252	0.0172766	CD74
PSMA7	3.39267e-07	-0.505249	0.59	0.89	0.0113783	PSMA7
BAZ1A	1.13296e-06	-0.510347	0.307	0.605	0.0379971	BAZ1A
S100A10	9.70939e-23	-0.514397	0.684	0.931	3.25633e-18	S100A10
PSMB5	4.59153e-07	-0.537572	0.439	0.74	0.0153991	PSMB5
DDX21	3.4837e-12	-0.546186	0.396	0.659	1.16836e-07	DDX21
TXN	1.18733e-14	-0.551623	0.84	0.984	3.98207e-10	TXN
PSME1	1.38096e-15	-0.552819	0.443	0.723	4.63146e-11	PSME1
PSMB6	2.85492e-07	-0.555833	0.557	0.863	0.00957484	PSMB6
CALM1	5.66193e-14	-0.560664	0.66	0.923	1.8989e-09	CALM1
NEAT1	2.02997e-20	-0.565376	0.448	0.898	6.80811e-16	NEAT1
FTH1	1.63726e-08	-0.628209	0.41	0.693	0.000549105	FTH1
KRT6B	9.03221e-29	-0.628214	0	0.139	3.02922e-24	KRT6B
NDUFA4	4.80486e-10	-0.64613	0.627	0.933	1.61145e-05	NDUFA4
SH3BGRL3	4.34079e-11	-0.677482	0.646	0.925	1.45581e-06	SH3BGRL3
SERPINB3	1.8333e-17	-0.678394	0.005	0.225	6.14852e-13	SERPINB3
S100A16	1.18951e-14	-0.697848	0.778	0.97	3.98938e-10	S100A16
FGFBP1	1.84157e-07	-0.700179	0.368	0.693	0.00617627	FGFBP1
LY6D	9.51723e-22	-0.726428	0.958	1	3.19189e-17	LY6D
AKR1B10	1.6786e-08	-0.747132	0.024	0.356	0.000562969	AKR1B10
GSTP1	1.01555e-07	-0.747149	0.835	0.993	0.00340595	GSTP1
CA2	8.6822e-16	-0.800206	0.401	0.5	2.91184e-11	CA2
ENO1	4.4129e-15	-0.818712	0.632	0.935	1.48e-10	ENO1
PFN1	3.49243e-07	-0.8853	0.712	0.972	0.0117129	PFN1
FABP5	2.33321e-07	-0.935852	0.335	0.755	0.00782511	FABP5
TNFRSF12A	1.85389e-12	-0.942726	0.085	0.48	6.21758e-08	TNFRSF12A
MALAT1	5.80749e-10	-0.950577	0.585	0.982	1.94772e-05	MALAT1
IFITM3	3.44534e-23	-0.988816	0.061	0.539	1.1555e-18	IFITM3
S100A6	2.24072e-29	-1.2624	0.104	0.6	7.51491e-25	S100A6
IFI27	9.20254e-32	-1.26317	0.16	0.528	3.08635e-27	IFI27
PHLDA2	2.14289e-10	-1.27951	0.373	0.753	7.18682e-06	PHLDA2
SERPINB4	6.31409e-22	-1.35507	0.005	0.292	2.11762e-17	SERPINB4
S100A7	6.32045e-24	-1.77169	0.019	0.262	2.11975e-19	S100A7
KRT5	1.04253e-35	-1.82773	0.156	0.66	3.49644e-31	KRT5
S100A2	6.12826e-36	-2.32997	0.057	0.613	2.0553e-31	S100A2
KRT17	3.68793e-23	-2.39683	0.038	0.514	1.23686e-18	KRT17
S100A9	5.61235e-31	-2.50358	0.019	0.361	1.88227e-26	S100A9
KRT16	8.62787e-35	-2.72477	0.047	0.579	2.89361e-30	KRT16
KRT6A	6.54799e-46	-2.72788	0.014	0.453	2.19607e-41	KRT6A
S100A8	3.2691e-30	-2.93172	0.047	0.43	1.09639e-25	S100A8
KRT14	5.74423e-38	-3.13012	0.226	0.847	1.9265e-33	KRT14

## Sheet: C5 - TC1
	p_val	avg_logFC	pct.1	pct.2	p_val_adj	Gene
MTRNR2L8	1.37301e-15	1.10916	0.343	0.063	4.6048e-11	MTRNR2L8
JUND	1.45309e-32	1.08999	0.958	0.61	4.87338e-28	JUND
MTRNR2L12	2.56304e-13	0.991861	0.773	0.309	8.59591e-09	MTRNR2L12
RGCC	2.09297e-17	0.762612	0.796	0.522	7.01939e-13	RGCC
NR4A2	1.68406e-14	0.725714	0.519	0.172	5.64799e-10	NR4A2
MYADM	4.71026e-16	0.719306	0.602	0.196	1.57973e-11	MYADM
ZNF331	4.25039e-17	0.702595	0.769	0.378	1.4255e-12	ZNF331
JUNB	4.03571e-21	0.662602	0.958	0.853	1.35349e-16	JUNB
HNRNPH1	1.7367e-14	0.624944	0.801	0.353	5.82453e-10	HNRNPH1
CCL5	7.86319e-07	0.600186	0.19	0.05	0.0263716	CCL5
CCR6	1.1484e-11	0.580446	0.606	0.233	3.85151e-07	CCR6
FAM118A	1.3034e-15	0.561522	0.407	0.103	4.37135e-11	FAM118A
REL	2.76842e-08	0.548909	0.773	0.399	0.000928474	REL
TNFAIP3	2.12233e-08	0.489502	0.861	0.514	0.000711787	TNFAIP3
SRSF7	7.89881e-09	0.485091	0.94	0.662	0.00026491	SRSF7
AC016831.5	5.18834e-07	0.466768	0.463	0.171	0.0174006	AC016831.5
C12orf57	1.39209e-17	0.46536	0.722	0.36	4.66878e-13	C12orf57
C1orf56	1.10315e-11	0.452676	0.472	0.153	3.69975e-07	C1orf56
BTG1	1.00482e-20	0.449943	0.991	0.937	3.36997e-16	BTG1
FOSL2	6.21421e-08	0.449141	0.542	0.211	0.00208412	FOSL2
TGFB1	5.22607e-10	0.447891	0.852	0.529	1.75272e-05	TGFB1
PER1	1.70969e-10	0.442591	0.333	0.069	5.73395e-06	PER1
GLIPR1	2.53485e-10	0.442422	0.644	0.33	8.50137e-06	GLIPR1
EIF5A	7.60304e-07	0.426888	0.81	0.459	0.0254991	EIF5A
R3HDM2	2.27026e-07	0.425826	0.435	0.132	0.00761401	R3HDM2
LRRC75A	6.8501e-09	0.419026	0.333	0.068	0.000229738	LRRC75A
IL27RA	2.44778e-09	0.418097	0.625	0.284	8.20935e-05	IL27RA
WNT10A	7.43154e-13	0.41499	0.356	0.06	2.49239e-08	WNT10A
TRAF1	5.79492e-10	0.408205	0.458	0.158	1.9435e-05	TRAF1
CD48	8.26617e-08	0.406676	0.903	0.652	0.00277231	CD48
ZBTB25	5.75581e-08	0.406598	0.375	0.11	0.00193038	ZBTB25
IRF2BP2	4.9517e-07	0.400717	0.546	0.223	0.016607	IRF2BP2
ZBTB20	2.69292e-09	0.39966	0.324	0.096	9.03152e-05	ZBTB20
GPX4	1.05268e-17	0.394368	0.88	0.596	3.53048e-13	GPX4
FAM177A1	1.1732e-08	0.393997	0.667	0.379	0.000393468	FAM177A1
AC245297.3	6.39903e-07	0.392145	0.426	0.143	0.0214611	AC245297.3
AC114760.2	2.51932e-11	0.383261	0.389	0.151	8.4493e-07	AC114760.2
CXCR4	1.23914e-19	0.380103	0.958	0.849	4.15583e-15	CXCR4
CDK11A	9.12347e-07	0.379609	0.333	0.11	0.0305983	CDK11A
SLC2A3	5.41537e-07	0.358075	0.81	0.471	0.0181621	SLC2A3
HLA-C	1.893e-16	0.357396	0.972	0.974	6.34874e-12	HLA-C
TOMM7	1.52548e-13	0.348621	0.912	0.75	5.11615e-09	TOMM7
PNRC1	8.29359e-07	0.34176	0.898	0.605	0.0278151	PNRC1
ZFP36	6.35563e-13	0.340145	0.926	0.777	2.13155e-08	ZFP36
CD40LG	7.06179e-08	0.339392	0.556	0.306	0.00236838	CD40LG
KRTCAP2	3.28111e-12	0.337058	0.745	0.399	1.10042e-07	KRTCAP2
C16orf54	3.75672e-10	0.336167	0.31	0.068	1.25993e-05	C16orf54
ANKRD36	4.7095e-08	0.335929	0.315	0.083	0.00157947	ANKRD36
TSPYL1	5.96309e-07	0.33455	0.389	0.137	0.019999	TSPYL1
CDC42SE1	1.26417e-07	0.331016	0.551	0.245	0.00423977	CDC42SE1
USF2	8.30092e-10	0.326952	0.611	0.278	2.78396e-05	USF2
MECP2	1.92323e-08	0.324627	0.495	0.172	0.000645011	MECP2
FAM89B	3.62544e-07	0.31816	0.477	0.216	0.012159	FAM89B
HLA-F	7.0986e-10	0.317308	0.755	0.441	2.38073e-05	HLA-F
ZNF506	1.06827e-06	0.308215	0.204	0.047	0.0358276	ZNF506
LIMD2	8.96312e-07	0.302719	0.708	0.424	0.0300605	LIMD2
SARAF	1.35934e-06	0.29987	0.949	0.894	0.0455896	SARAF
YPEL5	1.89304e-08	0.295745	0.588	0.287	0.000634887	YPEL5
CST7	2.92636e-08	0.295376	0.407	0.252	0.000981443	CST7
VPS37B	9.85031e-10	0.294447	0.296	0.07	3.3036e-05	VPS37B
DUSP1	3.78053e-07	0.294162	0.778	0.548	0.0126791	DUSP1
NFE2L2	2.30241e-09	0.292973	0.657	0.346	7.72181e-05	NFE2L2
MARCKSL1	9.56425e-07	0.292088	0.31	0.096	0.0320766	MARCKSL1
YIPF5	1.38121e-08	0.280819	0.606	0.284	0.000463229	YIPF5
CD3E	9.35757e-08	0.280633	0.866	0.731	0.00313834	CD3E
TSC22D3	2.22285e-10	0.280443	0.931	0.81	7.45501e-06	TSC22D3
ALDOA	3.88782e-15	0.270178	0.278	0.073	1.3039e-10	ALDOA
TMUB2	2.99839e-08	0.267111	0.269	0.072	0.0010056	TMUB2
CCDC66	7.12961e-07	0.2572	0.245	0.082	0.0239113	CCDC66
IQGAP2	4.48127e-07	-0.255701	0.477	0.454	0.0150293	IQGAP2
AL136454.1	3.06802e-07	-0.265715	0.042	0.115	0.0102895	AL136454.1
MX1	1.24651e-06	-0.286455	0.162	0.201	0.0418056	MX1
RGS9	4.67986e-07	-0.296737	0.12	0.224	0.0156953	RGS9
CALM1	1.65292e-09	-0.34428	0.935	0.935	5.54357e-05	CALM1
SOS1	1.45968e-10	-0.350948	0.287	0.323	4.89547e-06	SOS1
S100A10	1.34088e-07	-0.356217	0.94	0.944	0.00449705	S100A10
H3F3B	9.11439e-09	-0.359299	0.963	0.973	0.000305678	H3F3B
FES	8.89764e-17	-0.370308	0.032	0.173	2.98409e-12	FES
HSP90AB1	3.90287e-07	-0.370701	0.87	0.799	0.0130895	HSP90AB1
DNAJB1	6.93122e-07	-0.396911	0.347	0.355	0.0232459	DNAJB1
NDUFV2	1.01538e-06	-0.420577	0.63	0.695	0.0340537	NDUFV2
FURIN	4.60154e-13	-0.435489	0.208	0.336	1.54327e-08	FURIN
SLC27A2	2.51332e-11	-0.439488	0.014	0.177	8.42917e-07	SLC27A2
HSP90AA1	3.51827e-14	-0.446185	0.894	0.85	1.17996e-09	HSP90AA1
PSMA7	1.31992e-06	-0.465031	0.787	0.817	0.0442676	PSMA7
MIIP	1.02335e-06	-0.507309	0.241	0.364	0.034321	MIIP
BATF	1.17735e-08	-0.510262	0.481	0.574	0.000394858	BATF
S100A6	5.52881e-10	-0.541106	0.949	0.98	1.85425e-05	S100A6
GAPDH	1.84253e-11	-0.551159	0.954	0.961	6.17947e-07	GAPDH
TWIST1	1.0748e-12	-0.58202	0.037	0.159	3.60466e-08	TWIST1
IL26	6.54225e-07	-0.600543	0.12	0.304	0.0219414	IL26
LGALS3	6.77425e-08	-0.609865	0.681	0.784	0.00227195	LGALS3
TNFSF10	1.33386e-09	-0.676115	0.514	0.608	4.4735e-05	TNFSF10
NBAS	1.17172e-06	-0.696175	0.481	0.674	0.0392972	NBAS
TXN	9.91728e-11	-0.710755	0.764	0.819	3.32606e-06	TXN
IL2RA	1.00881e-15	-0.716414	0.111	0.339	3.38335e-11	IL2RA
ISG15	1.06948e-10	-0.719087	0.426	0.535	3.58681e-06	ISG15
ALOX5AP	5.94059e-07	-0.723614	0.88	0.918	0.0199235	ALOX5AP
HSPA1B	2.19154e-15	-0.754348	0.208	0.339	7.34997e-11	HSPA1B
NEAT1	2.28584e-33	-0.82526	0.602	0.724	7.66627e-29	NEAT1
ANXA2	6.9896e-07	-0.835496	0.815	0.862	0.0234417	ANXA2
IL13	1.25382e-10	-1.02529	0.139	0.362	4.20506e-06	IL13
HSPA1A	6.7238e-22	-1.1872	0.384	0.502	2.25503e-17	HSPA1A
GZMB	1.60768e-13	-1.5531	0.014	0.287	5.39183e-09	GZMB

## Sheet: C6 - Mel
	p_val	avg_logFC	pct.1	pct.2	p_val_adj	Gene
CRABP1	3.04919e-46	1.83457	0.981	0.454	1.02264e-41	CRABP1
MTRNR2L8	3.75465e-15	1.82625	0.728	0.267	1.25924e-10	MTRNR2L8
MTRNR2L12	1.11099e-17	1.54818	0.944	0.369	3.72605e-13	MTRNR2L12
FRZB	4.97721e-39	1.5264	0.932	0.257	1.66926e-34	FRZB
JUND	1.33642e-11	1.35811	0.988	0.472	4.48209e-07	JUND
RHOB	1.03922e-15	0.96082	0.926	0.434	3.48535e-11	RHOB
LRRC75A	4.60154e-14	0.957588	0.685	0.076	1.54326e-09	LRRC75A
MARCKS	2.30049e-07	0.936256	0.963	0.442	0.00771539	MARCKS
TXNIP	2.27985e-07	0.894586	0.914	0.396	0.00764617	TXNIP
GPR155	1.29607e-15	0.882246	0.975	0.789	4.34676e-11	GPR155
ITGB1	2.16249e-13	0.802161	0.994	0.773	7.25257e-09	ITGB1
APCDD1	6.13787e-11	0.782568	0.914	0.589	2.05852e-06	APCDD1
KIT	2.70237e-11	0.750624	0.981	0.666	9.0632e-07	KIT
PTN	1.42893e-18	0.741634	0.531	0.036	4.79234e-14	PTN
PCSK2	1.06162e-09	0.727787	0.981	0.829	3.56046e-05	PCSK2
HNRNPH1	4.51504e-12	0.715725	0.815	0.284	1.51426e-07	HNRNPH1
C1orf56	2.03926e-11	0.696263	0.667	0.12	6.83926e-07	C1orf56
MCOLN3	1.29203e-08	0.692937	0.969	0.654	0.000433322	MCOLN3
SET	2.85245e-07	0.692669	0.975	0.591	0.00956655	SET
BCAN	1.61795e-07	0.688595	0.944	0.735	0.00542629	BCAN
EPS15	2.73485e-07	0.688474	0.914	0.355	0.00917214	EPS15
ABCC9	5.05172e-22	0.67828	0.642	0.053	1.69424e-17	ABCC9
ADCY2	6.8573e-08	0.660098	0.833	0.306	0.0022998	ADCY2
SOX10	3.76104e-09	0.614799	0.889	0.368	0.000126138	SOX10
CTNNB1	2.55854e-07	0.612389	0.895	0.438	0.00858083	CTNNB1
SCRG1	1.27145e-08	0.608482	0.512	0.088	0.000426419	SCRG1
LSAMP	3.00424e-07	0.594266	0.944	0.501	0.0100756	LSAMP
VMP1	1.33703e-07	0.569104	0.883	0.47	0.00448415	VMP1
CLEC12B	1.36754e-15	0.563726	0.914	0.51	4.58645e-11	CLEC12B
ASPA	5.80681e-11	0.559045	0.889	0.409	1.94749e-06	ASPA
POLR2J3.1	1.77237e-07	0.55031	0.636	0.169	0.00594416	POLR2J3.1
GNAI1	7.84984e-09	0.534638	0.932	0.502	0.000263268	GNAI1
DMTN	9.30669e-11	0.524914	0.512	0.041	3.12128e-06	DMTN
PHLDA1	1.71618e-08	0.5114	0.969	0.744	0.000575571	PHLDA1
FSCN1	2.90091e-12	0.507251	0.722	0.239	9.72906e-08	FSCN1
DOCK5	4.17004e-09	0.503555	0.698	0.275	0.000139855	DOCK5
AL513283.1	7.42948e-09	0.494963	0.401	0.047	0.00024917	AL513283.1
MITF	1.55347e-11	0.493383	0.988	0.939	5.21003e-07	MITF
YWHAH	8.67718e-08	0.492899	0.92	0.614	0.00291015	YWHAH
YWHAE	1.22678e-15	0.491297	0.988	0.795	4.11436e-11	YWHAE
CBX6	2.96103e-08	0.478889	0.691	0.219	0.00099307	CBX6
FKBP9	1.4926e-07	0.47668	0.753	0.272	0.00500588	FKBP9
LENG8	3.77849e-07	0.460454	0.586	0.142	0.0126723	LENG8
OCA2	4.97067e-08	0.458498	0.914	0.536	0.00166706	OCA2
IRF2BPL	6.06839e-10	0.455444	0.586	0.097	2.03522e-05	IRF2BPL
PLA2G7	4.95072e-09	0.443966	0.71	0.234	0.000166037	PLA2G7
EIF5A	3.15201e-08	0.443421	0.951	0.576	0.00105712	EIF5A
PRELP	2.44648e-22	0.436378	0.988	0.898	8.20501e-18	PRELP
C1orf198	1.24317e-10	0.433683	0.827	0.376	4.16933e-06	C1orf198
PPP1CB	1.33338e-06	0.428276	0.79	0.305	0.0447187	PPP1CB
TSC22D1	8.3915e-07	0.425051	0.963	0.729	0.0281434	TSC22D1
HNRNPL	1.14298e-10	0.417403	0.66	0.151	3.83331e-06	HNRNPL
RB1	9.3061e-14	0.408813	0.846	0.586	3.12108e-09	RB1
HNRNPK	1.90672e-10	0.408416	0.963	0.678	6.39475e-06	HNRNPK
MEX3D	2.66086e-07	0.40696	0.481	0.053	0.00892399	MEX3D
BEX4	2.78362e-08	0.398085	0.914	0.557	0.000933571	BEX4
THAP5	1.27024e-07	0.38712	0.605	0.142	0.00426013	THAP5
SELENOW	1.02337e-10	0.386325	0.994	0.966	3.43218e-06	SELENOW
SLITRK2	5.05598e-09	0.386088	0.543	0.161	0.000169568	SLITRK2
SOX4	2.35516e-07	0.381179	0.914	0.657	0.00789872	SOX4
VIM	4.81035e-35	0.368606	1	0.998	1.6133e-30	VIM
NR1D2	9.14036e-07	0.363745	0.525	0.102	0.0306549	NR1D2
NSMF	5.10808e-08	0.363067	0.512	0.189	0.00171315	NSMF
ST3GAL6	1.37045e-06	0.351756	0.759	0.295	0.0459622	ST3GAL6
SNAI2	8.27013e-10	0.351564	0.778	0.388	2.77364e-05	SNAI2
C12orf57	1.50785e-08	0.351023	0.932	0.653	0.000505703	C12orf57
TMED2	1.93218e-07	0.344466	0.932	0.512	0.00648016	TMED2
CCZ1	1.0026e-06	0.343514	0.667	0.252	0.0336252	CCZ1
ALKBH5	1.18301e-06	0.33555	0.63	0.218	0.0396759	ALKBH5
SDCBP	2.37003e-11	0.332078	0.994	0.844	7.94861e-07	SDCBP
CRIM1	3.04863e-08	0.328877	0.364	0.056	0.00102245	CRIM1
ACTB	1.02806e-10	0.32845	0.994	0.993	3.44791e-06	ACTB
CD59	1.50126e-32	0.322812	1	0.993	5.03494e-28	CD59
CHPF	7.64884e-08	0.318476	0.846	0.417	0.00256527	CHPF
H3F3A	2.41621e-08	0.317098	0.988	0.972	0.000810348	H3F3A
TTYH1	1.58259e-07	0.308027	0.259	0.009	0.0053077	TTYH1
MEGF9	1.24828e-06	0.285473	0.525	0.137	0.0418649	MEGF9
ERBB3	9.32761e-07	0.27793	0.512	0.212	0.0312829	ERBB3
EFEMP1	2.05813e-13	0.273828	0.389	0.082	6.90255e-09	EFEMP1
GTF2IRD2	8.58821e-09	0.268526	0.432	0.089	0.000288031	GTF2IRD2
ZC3H11B	2.33431e-10	0.264501	0.241	0.002	7.82882e-06	ZC3H11B
ALDOA	4.88286e-07	0.263343	0.543	0.166	0.0163761	ALDOA
MPP4	5.98088e-10	0.260161	0.488	0.142	2.00587e-05	MPP4
C9orf3	1.15453e-08	0.258854	0.981	0.873	0.000387207	C9orf3
2004-09-01	8.56499e-09	0.255889	0.827	0.423	0.000287253	2004-09-01
TGFB2	6.37517e-07	0.255256	0.235	0.012	0.0213811	TGFB2
PSMA2	6.92495e-08	-0.254031	0.667	0.549	0.00232249	PSMA2
OR7C1	8.10778e-07	-0.254839	0.154	0.231	0.0271919	OR7C1
CSTB	2.68913e-16	-0.257423	0.957	0.923	9.01881e-12	CSTB
NDUFB8	3.39713e-07	-0.259575	0.963	0.909	0.0113933	NDUFB8
EIF1	3.90262e-10	-0.260783	0.994	0.994	1.30886e-05	EIF1
ECM1	4.05722e-12	-0.279136	0.673	0.627	1.36071e-07	ECM1
UBE2L6	1.90517e-07	-0.281834	0.056	0.183	0.00638955	UBE2L6
LMNA	1.91182e-11	-0.288561	0.975	0.977	6.41185e-07	LMNA
IFI6	1.86026e-13	-0.289587	0.586	0.614	6.23894e-09	IFI6
UQCR11	2.56947e-10	-0.339871	0.963	0.955	8.61747e-06	UQCR11
MINOS1	4.0362e-10	-0.342549	0.877	0.771	1.35366e-05	MINOS1
HEBP1	1.7566e-07	-0.348852	0.759	0.662	0.00589129	HEBP1
ATP6V0E1	8.82987e-10	-0.355175	0.944	0.905	2.96136e-05	ATP6V0E1
UPP1	2.4542e-09	-0.363711	0.673	0.603	8.23089e-05	UPP1
GPRC5A	3.1378e-12	-0.37037	0.111	0.307	1.05236e-07	GPRC5A
NDUFA13	8.0435e-15	-0.374415	0.833	0.77	2.69763e-10	NDUFA13
AP2S1	2.80872e-08	-0.400117	0.833	0.742	0.000941987	AP2S1
RGS10	3.54841e-12	-0.405225	0.815	0.763	1.19006e-07	RGS10
SH3BGRL3	3.78809e-09	-0.408322	0.969	0.941	0.000127045	SH3BGRL3
SEC11C	1.15887e-06	-0.424591	0.63	0.651	0.0388661	SEC11C
SLC25A4	3.36186e-13	-0.429524	0.938	0.902	1.1275e-08	SLC25A4
RACK1	7.97283e-07	-0.430187	0.969	0.982	0.0267393	RACK1
MT2A	1.98195e-08	-0.430582	0.932	0.932	0.000664705	MT2A
PSMB9	1.69861e-13	-0.433814	0.123	0.317	5.6968e-09	PSMB9
PHLDA2	1.99809e-07	-0.458077	0.056	0.213	0.00670119	PHLDA2
HLA-A	8.85125e-13	-0.473767	0.994	0.989	2.96853e-08	HLA-A
PMEL	1.16857e-15	-0.479411	1	0.999	3.91916e-11	PMEL
S100A4	1.19847e-12	-0.48319	0.259	0.286	4.01944e-08	S100A4
STMN1	7.4687e-09	-0.498665	0.951	0.918	0.000250485	STMN1
S100A1	1.81596e-09	-0.502257	0.549	0.529	6.09037e-05	S100A1
TAGLN2	8.2996e-16	-0.510818	0.833	0.763	2.78352e-11	TAGLN2
PSMB8	3.7232e-10	-0.52215	0.296	0.458	1.24869e-05	PSMB8
S100A11	1.30215e-11	-0.536768	0.969	0.994	4.36716e-07	S100A11
FTH1	1.8064e-11	-0.548344	1	1	6.05831e-07	FTH1
LGALS3BP	6.72964e-07	-0.560594	0.784	0.79	0.0225699	LGALS3BP
EMP3	3.02829e-08	-0.58321	0.975	0.996	0.00101563	EMP3
CST3	3.37772e-29	-0.585953	0.969	0.989	1.13282e-24	CST3
HLA-E	1.36326e-44	-0.590786	0.969	0.957	4.57209e-40	HLA-E
IFITM2	7.53801e-09	-0.591522	0.543	0.619	0.00025281	IFITM2
S100A6	1.40999e-25	-0.599317	0.981	0.971	4.72881e-21	S100A6
GUK1	4.65496e-10	-0.623452	0.852	0.893	1.56118e-05	GUK1
HSPB1	1.90862e-11	-0.641362	0.994	0.995	6.40114e-07	HSPB1
CD63	1.03606e-06	-0.727574	0.988	1	0.0347475	CD63
EMP1	5.38867e-26	-0.788222	0.833	0.892	1.80725e-21	EMP1
HLA-DRB1	1.8703e-08	-0.822636	0.074	0.169	0.000627261	HLA-DRB1
B2M	1.2813e-25	-0.910951	0.994	1	4.29722e-21	B2M
LY6E	4.58433e-17	-0.938904	0.247	0.606	1.53749e-12	LY6E
HLA-DRA	8.12139e-11	-0.956825	0.062	0.213	2.72375e-06	HLA-DRA
ANXA1	1.55211e-10	-0.993198	0.599	0.828	5.20546e-06	ANXA1
CD74	3.84606e-08	-1.01347	0.043	0.224	0.00128989	CD74
IFITM3	8.52907e-13	-1.04212	0.568	0.889	2.86048e-08	IFITM3
HLA-C	3.06945e-33	-1.11177	0.84	0.912	1.02943e-28	HLA-C
HLA-B	8.22441e-31	-1.28139	0.704	0.903	2.7583e-26	HLA-B
CAPG	1.81122e-19	-1.38871	0.784	0.961	6.07446e-15	CAPG
IFI27	3.43338e-47	-2.18626	0.247	0.805	1.15149e-42	IFI27

## Sheet: C7 - TC2
	p_val	avg_logFC	pct.1	pct.2	p_val_adj	Gene
GZMK	1.04888e-21	1.6911	0.521	0.095	3.51772e-17	GZMK
MTRNR2L8	1.85425e-20	1.33319	0.416	0.032	6.21878e-16	MTRNR2L8
MTRNR2L12	1.42181e-19	1.29833	0.778	0.216	4.76847e-15	MTRNR2L12
TNFSF9	4.15274e-29	1.18111	0.545	0.035	1.39274e-24	TNFSF9
JUND	2.0519e-18	1.04989	0.996	0.524	6.88166e-14	JUND
CCL4	1.15144e-19	1.04343	0.533	0.158	3.86168e-15	CCL4
CCL5	1.55571e-27	0.984333	0.969	0.564	5.21755e-23	CCL5
METRNL	2.75161e-14	0.956914	0.774	0.204	9.22836e-10	METRNL
CD81	1.14838e-07	0.699569	0.833	0.292	0.00385143	CD81
CD8A	2.28055e-16	0.685499	0.887	0.594	7.64851e-12	CD8A
MYADM	7.71339e-07	0.671744	0.49	0.16	0.0258692	MYADM
HLA-DQA2	1.80674e-23	0.660923	0.276	0.121	6.05945e-19	HLA-DQA2
C1orf56	3.1644e-16	0.613168	0.533	0.144	1.06128e-11	C1orf56
PNRC1	1.90767e-13	0.612605	0.899	0.527	6.39794e-09	PNRC1
APOBEC3C	4.85125e-14	0.601185	0.658	0.339	1.62701e-09	APOBEC3C
TRGC2	2.30764e-07	0.584972	0.588	0.253	0.00773936	TRGC2
CD8B	1.50547e-12	0.571618	0.825	0.494	5.04904e-08	CD8B
GZMH	4.01544e-09	0.560745	0.603	0.297	0.00013467	GZMH
NR4A2	7.97475e-10	0.552722	0.63	0.22	2.67457e-05	NR4A2
CST7	4.11311e-15	0.551144	0.942	0.624	1.37946e-10	CST7
HLA-DQA1	7.32962e-14	0.545067	0.498	0.22	2.45821e-09	HLA-DQA1
CD48	4.75024e-08	0.540646	0.922	0.599	0.00159314	CD48
NSA2	8.40664e-08	0.537733	0.735	0.332	0.00281942	NSA2
TGFB1	1.15009e-06	0.526581	0.852	0.443	0.0385717	TGFB1
CEMIP2	1.02793e-07	0.517356	0.537	0.188	0.00344748	CEMIP2
HNRNPH1	9.23996e-09	0.515779	0.685	0.306	0.00030989	HNRNPH1
SLC2A4RG	2.76057e-08	0.506865	0.482	0.13	0.000925841	SLC2A4RG
TOMM7	2.73718e-19	0.506362	0.981	0.712	9.17996e-15	TOMM7
HLA-DPB1	2.56141e-12	0.504752	0.693	0.45	8.59046e-08	HLA-DPB1
C12orf75	8.49832e-18	0.504276	0.514	0.181	2.85017e-13	C12orf75
RBM38	3.12347e-09	0.500455	0.537	0.144	0.000104755	RBM38
BTG1	8.07665e-31	0.499627	1	0.97	2.70875e-26	BTG1
MTRNR2L1	7.29998e-10	0.498611	0.245	0.014	2.44827e-05	MTRNR2L1
RASGEF1B	1.25153e-11	0.485741	0.323	0.044	4.19738e-07	RASGEF1B
HLA-DPA1	6.39628e-11	0.478294	0.669	0.415	2.14518e-06	HLA-DPA1
HLA-F	6.4895e-09	0.47113	0.817	0.441	0.000217645	HLA-F
CD3G	1.15561e-09	0.467987	0.965	0.742	3.87569e-05	CD3G
C12orf57	6.10589e-09	0.464025	0.778	0.441	0.000204779	C12orf57
HLA-C	1.28056e-36	0.456039	1	0.988	4.29473e-32	HLA-C
HLA-DQB1	1.80648e-12	0.45121	0.638	0.392	6.05858e-08	HLA-DQB1
PDCD1	7.50404e-08	0.442618	0.463	0.204	0.00251671	PDCD1
CRTAM	6.59851e-11	0.441905	0.241	0.035	2.21301e-06	CRTAM
YPEL3	1.34375e-06	0.426129	0.564	0.197	0.0450668	YPEL3
EEF1A1	1.99862e-12	0.421095	1	1	6.70298e-08	EEF1A1
C6orf62	1.26067e-08	0.414334	0.463	0.137	0.000422803	C6orf62
PHF1	1.62432e-08	0.411245	0.416	0.095	0.000544763	PHF1
TOB1	8.19042e-08	0.402657	0.665	0.369	0.0027469	TOB1
ITM2A	4.87167e-11	0.399927	0.864	0.506	1.63386e-06	ITM2A
JUNB	1.21786e-06	0.39861	0.949	0.821	0.0408444	JUNB
PARP8	3.2142e-08	0.395076	0.549	0.206	0.00107798	PARP8
HLA-E	2.28148e-09	0.387732	1	0.882	7.65164e-05	HLA-E
LITAF	1.63219e-09	0.385498	0.603	0.295	5.47403e-05	LITAF
YPEL5	2.95301e-08	0.381413	0.588	0.281	0.00099038	YPEL5
PRMT2	4.65981e-08	0.377586	0.588	0.297	0.00156281	PRMT2
USF2	1.31904e-06	0.366621	0.56	0.209	0.0442379	USF2
PILRB	2.72162e-08	0.364345	0.265	0.044	0.000912778	PILRB
HLA-DMA	7.04553e-11	0.363452	0.346	0.135	2.36293e-06	HLA-DMA
DUSP1	6.67277e-09	0.362362	0.767	0.49	0.000223791	DUSP1
CBX6	3.88475e-07	0.352617	0.424	0.153	0.0130287	CBX6
CCL3	6.11718e-10	0.351893	0.191	0.028	2.05158e-05	CCL3
CD3E	1.42127e-15	0.350053	0.977	0.784	4.76666e-11	CD3E
RCBTB2	2.45598e-09	0.349747	0.708	0.374	8.23685e-05	RCBTB2
AC245297.3	2.1871e-07	0.349729	0.455	0.176	0.00733511	AC245297.3
LPAR6	5.46724e-10	0.347403	0.646	0.311	1.8336e-05	LPAR6
HLA-DRB5	2.40429e-21	0.34697	0.3	0.128	8.0635e-17	HLA-DRB5
HLA-DRB1	3.62237e-07	0.344901	0.774	0.643	0.0121487	HLA-DRB1
CXCR4	7.83871e-22	0.339744	0.992	0.886	2.62895e-17	CXCR4
CNN2	5.877e-08	0.338252	0.428	0.167	0.00197103	CNN2
SF3A2	2.05908e-12	0.338084	0.296	0.067	6.90574e-08	SF3A2
LY9	1.32554e-09	0.319174	0.401	0.165	4.44559e-05	LY9
SARAF	2.66243e-09	0.311621	0.988	0.833	8.92924e-05	SARAF
FAM118A	7.20581e-07	0.309132	0.342	0.118	0.0241668	FAM118A
PPDPF	6.1273e-17	0.289982	0.957	0.812	2.05497e-12	PPDPF
LEPROTL1	1.1021e-09	0.289131	0.903	0.65	3.69622e-05	LEPROTL1
2009-09-01	2.5804e-07	0.267633	0.696	0.392	0.00865413	2009-09-01
NDUFA3	1.87458e-08	0.266332	0.603	0.297	0.000628697	NDUFA3
APMAP	2.72808e-07	0.261849	0.339	0.142	0.00914944	APMAP
CD69	7.6674e-11	0.25701	0.938	0.717	2.57149e-06	CD69
YPEL1	1.57217e-07	0.254797	0.214	0.044	0.00527274	YPEL1
ARHGDIB	8.23353e-09	-0.256956	0.988	0.923	0.000276136	ARHGDIB
AL136454.1	8.8538e-09	-0.262502	0.043	0.109	0.000296939	AL136454.1
PRKX	7.29326e-08	-0.263652	0.23	0.258	0.00244601	PRKX
XIST	3.37426e-15	-0.287698	0.237	0.297	1.13166e-10	XIST
CRIP2	1.18223e-06	-0.288306	0.28	0.316	0.0396497	CRIP2
CALM1	2.37852e-18	-0.310552	0.984	0.958	7.97709e-14	CALM1
PHACTR2	8.95428e-10	-0.312688	0.113	0.193	3.00309e-05	PHACTR2
LTB	1.4809e-06	-0.318576	0.611	0.559	0.0496665	LTB
PDE4D	2.5205e-08	-0.324527	0.292	0.313	0.000845324	PDE4D
SEC14L1	7.0864e-09	-0.326687	0.117	0.206	0.000237664	SEC14L1
PIM1	2.79108e-08	-0.333728	0.14	0.22	0.000936073	PIM1
HSP90AB1	1.85211e-14	-0.362163	0.825	0.71	6.2116e-10	HSP90AB1
ACTR3	4.34689e-08	-0.386208	0.735	0.717	0.00145786	ACTR3
CD52	6.31387e-07	-0.388227	0.988	0.972	0.0211755	CD52
PSMA7	9.71775e-08	-0.392683	0.856	0.826	0.00325914	PSMA7
VIM	1.35459e-38	-0.395309	1	0.965	4.54301e-34	VIM
SLC27A2	2.84179e-09	-0.403883	0.031	0.172	9.53081e-05	SLC27A2
RACK1	9.48345e-13	-0.404558	0.984	0.981	3.18056e-08	RACK1
IFITM2	4.02451e-11	-0.405998	0.86	0.884	1.34974e-06	IFITM2
FURIN	7.96834e-17	-0.435655	0.113	0.22	2.67242e-12	FURIN
SH3BGRL3	1.82556e-11	-0.439423	1	0.998	6.12255e-07	SH3BGRL3
GUK1	6.03789e-10	-0.440475	0.77	0.761	2.02499e-05	GUK1
IL2RA	2.6147e-07	-0.452504	0.058	0.153	0.00876919	IL2RA
S100A10	1.45748e-29	-0.45632	0.992	0.984	4.88811e-25	S100A10
CYSTM1	2.03118e-07	-0.45661	0.179	0.285	0.00681217	CYSTM1
S100A4	8.22498e-08	-0.467672	1	0.998	0.00275849	S100A4
BATF	9.63187e-09	-0.480159	0.397	0.464	0.000323034	BATF
GNA15	5.23675e-08	-0.511816	0.093	0.253	0.0017563	GNA15
S100A6	1.93985e-15	-0.513482	0.988	0.984	6.50588e-11	S100A6
CLIC1	8.67539e-11	-0.515843	0.973	0.968	2.90955e-06	CLIC1
S100A11	1.24024e-14	-0.544296	0.934	0.942	4.15953e-10	S100A11
LDHA	3.78713e-20	-0.560102	0.911	0.898	1.27013e-15	LDHA
TWIST1	2.04937e-14	-0.560145	0.004	0.102	6.87318e-10	TWIST1
HSPA1B	4.73727e-10	-0.560175	0.187	0.258	1.58878e-05	HSPA1B
FKBP5	5.08906e-10	-0.609358	0.459	0.573	1.70677e-05	FKBP5
NEAT1	1.30823e-23	-0.616569	0.619	0.633	4.38753e-19	NEAT1
MYL6	3.91467e-11	-0.632213	0.996	0.995	1.3129e-06	MYL6
GAPDH	1.60622e-32	-0.649165	0.996	0.986	5.38693e-28	GAPDH
TXN	4.39598e-11	-0.699523	0.7	0.81	1.47432e-06	TXN
ENO1	4.85823e-09	-0.757617	0.763	0.833	0.000162935	ENO1
TIMP1	2.84236e-13	-0.773321	0.494	0.696	9.53271e-09	TIMP1
HSPA1A	2.31339e-10	-0.776483	0.323	0.376	7.75865e-06	HSPA1A
TNFSF10	1.08693e-16	-0.82004	0.346	0.522	3.64533e-12	TNFSF10
TMSB4X	7.68294e-07	-0.828641	1	1	0.025767	TMSB4X
LGALS1	1.23754e-06	-0.871393	0.973	0.97	0.0415045	LGALS1
TNFRSF18	1.1e-14	-0.891084	0.358	0.631	3.68918e-10	TNFRSF18
CAPG	3.98843e-12	-1.24958	0.436	0.773	1.33764e-07	CAPG
GNLY	1.74488e-09	-1.26241	0.222	0.49	5.85198e-05	GNLY
GZMB	3.8842e-09	-1.51306	0.49	0.782	0.000130268	GZMB

## Sheet: C8 - KC5
	p_val	avg_logFC	pct.1	pct.2	p_val_adj	Gene
EEF1A1	2.23302e-09	0.583136	1	1	7.4891e-05	EEF1A1
PSME2	1.54766e-07	-0.277752	0.789	0.856	0.00519053	PSME2
CLTA	7.0438e-07	-0.27894	0.737	0.797	0.0236235	CLTA
GHITM	1.47117e-06	-0.310388	0.684	0.715	0.0493401	GHITM
PDCD5	1.48772e-06	-0.357108	0.737	0.884	0.0498951	PDCD5
PSMA7	7.56488e-09	-0.432192	0.816	0.965	0.000253711	PSMA7
CENPX	3.71093e-07	-0.702802	0.789	0.936	0.0124457	CENPX
PPP1CA	8.72169e-09	-0.736011	0.711	0.929	0.000292508	PPP1CA
IFI27	6.59094e-08	-1.82733	0.053	0.524	0.00221047	IFI27
KRT6A	4.96581e-07	-2.31139	0.211	0.712	0.0166543	KRT6A
S100A8	1.83769e-07	-2.9499	0.053	0.469	0.00616326	S100A8

## Sheet: C9 - KC6
	p_val	avg_logFC	pct.1	pct.2	p_val_adj	Gene
MTRNR2L8	9.90599e-08	1.71638	0.737	0.395	0.00332227	MTRNR2L8
FOS	1.89014e-08	1.7028	1	0.868	0.000633915	FOS
MTRNR2L12	1.39493e-06	1.53147	0.895	0.447	0.046783	MTRNR2L12
FOSB	2.17098e-07	1.31497	0.816	0.776	0.00728104	FOSB
HNRNPH1	6.90353e-11	1.03549	0.974	0.595	2.3153e-06	HNRNPH1
EGR1	4.21381e-08	0.98014	0.816	0.747	0.00141323	EGR1
MARCKS	1.47318e-06	0.978917	0.842	0.389	0.0494076	MARCKS
KRT2	6.92209e-08	0.858477	0.447	0.079	0.00232153	KRT2
RHOB	8.68656e-08	0.806261	0.842	0.753	0.0029133	RHOB
DUSP1	2.81885e-07	0.788817	0.974	0.887	0.00945387	DUSP1
ALDH2	7.32791e-07	0.666623	0.895	0.634	0.0245763	ALDH2
EEF1A1	4.99279e-07	0.609607	1	1	0.0167448	EEF1A1
HNRNPA1	3.57096e-19	0.561626	1	0.987	1.19763e-14	HNRNPA1
PER1	4.23478e-08	0.47417	0.684	0.268	0.00142026	PER1
ANXA8L1	6.25197e-07	0.373941	0.579	0.171	0.0209679	ANXA8L1
CRYAB	3.74862e-07	0.342537	0.579	0.203	0.0125721	CRYAB
OAT	8.94402e-07	0.332819	0.842	0.484	0.0299965	OAT
CAPN2	7.87765e-11	-0.263271	0.211	0.297	2.64201e-06	CAPN2
S100A10	3.70623e-08	-0.267648	0.947	0.989	0.001243	S100A10
PSME2	2.51359e-08	-0.276138	0.895	0.892	0.000843009	PSME2
PSMB1	6.20055e-07	-0.306474	0.842	0.932	0.0207954	PSMB1
ATP5F1D	6.90475e-09	-0.317312	0.816	0.921	0.000231571	ATP5F1D
GTF3A	5.44868e-07	-0.32598	0.605	0.603	0.0182738	GTF3A
HLA-C	1.92258e-08	-0.340956	0.921	0.989	0.000644794	HLA-C
SRGN	3.22336e-07	-0.347396	0.053	0.142	0.0108105	SRGN
PSMB2	2.12803e-09	-0.351326	0.842	0.853	7.137e-05	PSMB2
PRELID1	1.03208e-08	-0.352857	0.789	0.829	0.000346141	PRELID1
MYL12B	6.90137e-07	-0.355868	0.868	0.989	0.0231458	MYL12B
TNFSF10	5.23812e-10	-0.359259	0.421	0.453	1.75676e-05	TNFSF10
DAD1	4.53336e-07	-0.363581	0.816	0.913	0.015204	DAD1
CCDC167	8.26927e-07	-0.363986	0.184	0.429	0.0277335	CCDC167
BAX	3.62233e-07	-0.365902	0.632	0.639	0.0121486	BAX
FAM96B	8.9228e-08	-0.371686	0.789	0.808	0.00299253	FAM96B
MPC2	1.38168e-06	-0.371824	0.763	0.834	0.0463389	MPC2
PSMB8	1.82612e-09	-0.381829	0.684	0.8	6.12443e-05	PSMB8
GTF3C6	6.11308e-09	-0.383875	0.553	0.716	0.00020502	GTF3C6
MRPS6	1.7737e-08	-0.391593	0.5	0.574	0.000594863	MRPS6
TIMP1	4.77363e-07	-0.403014	0.184	0.426	0.0160098	TIMP1
SEC61B	3.75929e-09	-0.403478	0.895	0.945	0.000126079	SEC61B
CALM1	9.14019e-13	-0.405385	0.895	0.992	3.06544e-08	CALM1
MRPL51	1.06729e-07	-0.40631	0.868	0.961	0.00357947	MRPL51
TMSB10	3.51994e-08	-0.407568	0.947	0.979	0.00118052	TMSB10
MRPL41	7.58451e-09	-0.408524	0.605	0.661	0.000254369	MRPL41
ANXA1	6.69863e-10	-0.410205	0.974	0.963	2.24659e-05	ANXA1
JTB	9.20527e-07	-0.418116	0.737	0.818	0.0308726	JTB
PHPT1	3.4261e-08	-0.44264	0.658	0.85	0.00114905	PHPT1
LDHB	1.0005e-07	-0.458941	0.605	0.618	0.00335548	LDHB
S100A11	2.71709e-07	-0.460005	1	1	0.00911257	S100A11
CYBA	1.08885e-08	-0.479091	0.184	0.353	0.00036518	CYBA
TYMP	5.84365e-09	-0.479171	0.289	0.458	0.000195984	TYMP
PSMB9	1.91168e-07	-0.489646	0.711	0.821	0.00641138	PSMB9
CHCHD2	6.83598e-08	-0.492821	0.921	0.989	0.00229265	CHCHD2
PARK7	4.66722e-10	-0.527034	0.842	0.945	1.56529e-05	PARK7
SH3BGRL3	1.11896e-08	-0.635898	0.789	0.945	0.000375277	SH3BGRL3
NOP10	9.06822e-08	-0.661514	0.763	0.884	0.0030413	NOP10
ENO1	1.44048e-06	-0.687868	0.947	1	0.0483107	ENO1
PPP1CA	1.21982e-06	-0.722369	0.816	0.939	0.0409103	PPP1CA
UBB	2.25846e-07	-0.802519	0.974	0.992	0.00757441	UBB
PFN1	9.49462e-07	-0.8424	0.974	0.995	0.0318431	PFN1
S100A6	7.05754e-08	-0.848214	0.816	0.953	0.00236696	S100A6
TMSB4X	2.19049e-07	-0.873023	0.947	1	0.00734648	TMSB4X
NDUFA4	4.85268e-09	-0.896872	0.816	0.976	0.000162749	NDUFA4

[truncated: 7 more sheets: C10 - KC3, C11 - NK, C12 - KC7, C13 - TREG, C14 - DC1, C16 - DC2, C17 - KC8]
